# Supplementary material for: Coordinated host-pathogen transcriptional dynamics revealed using sorted subpopulations and single macrophages infected with Candida albicans
Source: Nat Commun. 2019 Apr 8;10:1607. doi: 10.1038/s41467-019-09599-8 (PMC6453965; doi:10.1038/s41467-019-09599-8)
Supplement: Supplementary file 12 — Supplementary Data 9 [file 41467_2019_9599_MOESM12_ESM.xlsx]

## Sheet: S9. Exp patterns Mo
Supplementary data 9. Gene expression patterns in single infected macrophages
Gene ID	DDcategory	Clusters.combined	Clusters.c1	Clusters.c2	nonzero.pvalue	nonzero.pvalue.adj	zero.pvalue	zero.pvalue.adj	combined.pvalue	combined.pvalue.adj
Dhx9	NS	2	2	1	0.137	0.603281	0.442501	0.584008	0.230553	0.488884
Ssu72	NS	1	2	1	0.294	0.728735	0.443442	0.584008	0.395987	0.608791
Vps28	NS	1	1	1	0.793	0.924306	0.171049	0.459511	0.406619	0.616196
Psma4	NS	1	1	1	0.462	0.817492	0.131859	0.418907	0.231382	0.489584
Pex19	NS	1	1	3	0.093	0.54669	0.493183	0.584008	0.187226	0.452092
Katnbl1	NS	2	2	2	0.239	0.687035	0.383606	0.577765	0.310749	0.54424
Bnip3l	NS	1	1	2	0.543	0.843961	0.477056	0.584008	0.608946	0.72079
Capzb	NS	1	1	1	0.101	0.554918	0.319451	0.560119	0.143054	0.405995
Gm6654	NS	1	1	1	0.889	0.958111	0.00558135	0.0902093	0.0312892	0.195312
Npy	NS	1	1	2	0.695	0.886929	0.000772309	0.0272743	0.0045785	0.0684281
Ppia	DE	1	1	1	0	0	NA	NA	0	0
Phax	NS	1	2	1	0.284	0.721575	0.482848	0.584008	0.409581	0.61774
Strbp	DZ	1	1	1	0.648	0.870756	0.000325785	0.0150746	0.00199775	0.0402364
11-Sep	NS	1	1	2	0.564	0.846958	0.557321	0.601016	0.678107	0.755053
Ifi30	NS	1	1	2	0.156	0.615864	0.0103363	0.120401	0.0119806	0.117511
Lrrn4cl	NS	1	1	2	0.778	0.922038	0.205416	0.490291	0.452872	0.63969
Hprt	NS	1	2	1	0.578	0.85145	0.477375	0.584008	0.63121	0.731427
Rnf115	NS	2	2	2	0.024	0.365674	0.401403	0.577765	0.0543579	0.26183
Hdgf	NS	1	1	1	0.43	0.80735	0.191237	0.481028	0.287665	0.5319
Sowahc	NS	1	1	1	0.57	0.848846	0.675037	0.688299	0.752269	0.796793
Nup188	NS	2	1	2	0.009	0.223547	0.107536	0.389986	0.00768498	0.092784
Tmem88b	NS	1	1	1	0.73	0.90321	0.411117	0.57981	0.661331	0.747367
Nmt1	NS	2	2	2	0.877	0.953583	0.0794473	0.344887	0.255284	0.506005
Sharpin	NS	1	1	1	0.76	0.913878	0.265552	0.535344	0.524807	0.677639
Sod2	DE	1	1	1	0	0	0.0759868	0.33707	0	0
Cdk6	DE	1	1	1	0	0	0.000221884	0.0121932	0	0
Il17ra	DE	1	1	1	0.08	0.532106	0.000815056	0.0275879	0.000693644	0.0209366
Sgk1	NS	1	1	2	0.193	0.650012	0.268746	0.53776	0.205348	0.468567
Atp6v1e1	NS	1	1	1	0.283	0.720955	0.290563	0.543969	0.287659	0.5319
Dda1	NS	1	2	1	0.483	0.8223	0.410611	0.579646	0.519185	0.674713
Mdc1	NS	2	2	1	0.013	0.276772	0.286492	0.543646	0.0245544	0.172714
Rad51d	NS	1	2	1	0.224	0.673554	0.562979	0.604166	0.387228	0.604086
Il10rb	NS	1	1	1	0.227	0.675757	0.600179	0.626405	0.407813	0.616799
Rbbp6	NS	2	1	2	0.525	0.8384	0.104509	0.386856	0.214137	0.47565
Gbf1	NS	2	2	1	0.899	0.960854	0.453196	0.584008	0.77325	0.807635
Ehmt1	NS	2	2	1	0.163	0.620235	0.57304	0.610276	0.314852	0.546806
Ubr3	NS	2	2	1	0.162	0.620047	0.346606	0.568495	0.217847	0.479935
Dnajc7	NS	1	1	1	0.474	0.82051	0.0315343	0.213783	0.077774	0.304334
Tor3a	NS	1	1	2	0.148	0.611622	0.0623087	0.304861	0.0524363	0.257318
Aimp1	NS	2	2	2	0.573	0.849862	0.201115	0.488196	0.364241	0.586649
Mlf2	NS	1	1	1	0.649	0.871363	0.321066	0.560639	0.535188	0.685983
Malat1	NS	1	1	1	0.182	0.640087	NA	NA	0.182	0.448228
Fam207a	NS	2	2	1	0.515	0.834251	0.505572	0.584008	0.610736	0.721964
Wls	NS	1	1	1	0.946	0.979478	0.335966	0.565453	0.682132	0.75753
Ctbp2	NS	2	1	2	0.104	0.560425	0.00406052	0.074415	0.00370344	0.0612136
Itpripl2	NS	2	2	2	0.592	0.853085	0.525348	0.587242	0.674243	0.753374
Ap1s1	NS	1	2	1	0.103	0.559461	0.166745	0.45708	0.0869782	0.319503
Ptprs	NS	1	2	1	0.669	0.878189	0.595136	0.623057	0.764813	0.802412
Tubb4b	NS	2	2	2	0.046	0.46184	0.0652852	0.313087	0.0204455	0.15676
Rasa2	NS	1	1	1	0.675	0.882664	0.130272	0.416783	0.301716	0.539769
Agpat3	NS	1	1	2	0.586	0.851503	0.247504	0.523099	0.425071	0.624607
Med23	NS	1	1	1	0.785	0.924306	0.460701	0.584008	0.729476	0.786674
Vmn1r58	NS	1	1	1	0.565	0.846958	0.551919	0.598306	0.67521	0.753489
Ppp2ca	NS	1	1	2	0.053	0.481442	0.553227	0.598941	0.132808	0.391447
Tecr	NS	2	2	1	0.587	0.852437	0.323897	0.561094	0.505751	0.666422
Caprin1	DB	1	1	2	0.003	0.126611	0.0355149	0.229441	0.0010811	0.0278691
Ndufb3	NS	2	2	1	0.796	0.924306	0.145119	0.43874	0.364838	0.587014
Mdm4	NS	1	1	1	0.33	0.754444	0.653846	0.669616	0.546661	0.691336
Senp3	NS	2	1	2	0.66	0.87467	0.280675	0.542349	0.497583	0.661804
Mrpl1	NS	2	2	2	0.565	0.846958	0.311053	0.554872	0.481317	0.653712
Ube2m	NS	3	1	2	0.847	0.943111	0.114431	0.399513	0.323126	0.552721
Pf4	NS	1	1	1	0.93	0.973671	0.422475	0.583568	0.759949	0.800555
AF251705	NS	1	1	1	0.355	0.766408	0.343438	0.568495	0.378488	0.596865
Ankrd49	NS	1	1	1	0.316	0.747522	0.25583	0.526192	0.284181	0.530168
Npm1	DE	1	1	1	0.063	0.496771	0.0580062	0.297386	0.0241622	0.171984
Mboat7	NS	1	2	1	0.876	0.953147	0.430192	0.584008	0.744619	0.794349
Ppm1h	NS	2	2	1	0.101	0.554918	0.0333447	0.222	0.0225424	0.166761
Rbm25	NS	1	1	1	0.166	0.622692	0.523222	0.587111	0.299086	0.538862
Gclm	NS	1	1	1	0.397	0.79151	0.436581	0.584008	0.477088	0.652635
Ran	DE	1	1	1	0.001	0.0653288	0.205068	0.490291	0.00194654	0.0400321
Gm6602	NS	2	2	2	0.927	0.972687	0.0647944	0.312034	0.228986	0.487624
Stxbp5	NS	2	2	2	0.549	0.844302	0.474288	0.584008	0.610756	0.721964
Snap29	NS	1	1	2	0.563	0.846958	0.671875	0.685374	0.746	0.794656
Gbas	NS	2	1	1	0.591	0.853085	0.500563	0.584008	0.656145	0.745209
Sfxn2	NS	1	2	2	0.077	0.523842	0.26895	0.53776	0.101002	0.341518
Paf1	NS	2	1	2	0.722	0.900894	0.443123	0.584008	0.684544	0.758502
Tmco1	NS	2	2	2	0.273	0.711052	0.47671	0.584008	0.395518	0.608656
Fam89b	NS	1	1	1	0.974	0.990618	0.392007	0.577765	0.749433	0.79634
Gm5148	NS	1	1	2	0.115	0.576739	0.116883	0.402643	0.0713668	0.294674
Htt	NS	1	1	1	0.72	0.900353	0.451481	0.584008	0.690352	0.761491
Got1	NS	1	1	1	0.885	0.957044	0.544645	0.596072	0.833777	0.848364
Nufip2	NS	1	2	2	0.092	0.54669	0.0162879	0.153389	0.0112436	0.113866
Nelfa	NS	2	1	2	0.214	0.66537	0.348578	0.569206	0.268222	0.518294
Srp68	NS	2	2	2	0.696	0.887968	0.121135	0.406593	0.292831	0.535512
Tfeb	NS	1	1	1	0.438	0.810249	0.278608	0.542349	0.37872	0.596865
Ppp4r1	NS	2	2	2	0.91	0.964827	0.0212883	0.177731	0.095775	0.333655
Dusp7	NS	2	1	1	0.631	0.865719	0.426933	0.584008	0.622726	0.727179
Ms4a6c	NS	1	1	2	0.154	0.615613	0.0503101	0.271675	0.0454046	0.236909
Atp7a	DM	2	2	1	0	0	0.000947858	0.0305341	0	0
Vegfa	NS	1	1	1	0.432	0.809477	0.00762783	0.103274	0.0221284	0.165149
Asph	NS	1	1	2	0.897	0.960223	0.409952	0.57939	0.735606	0.7895
Srsf3	NS	1	1	2	0.126	0.587959	0.509147	0.584008	0.240347	0.495125
Chchd2	NS	1	1	1	0.26	0.703313	0.013974	0.141589	0.0240435	0.171395
Sgk3	NS	2	2	2	0.571	0.848846	0.158578	0.449668	0.308033	0.542929
Cers6	NS	1	1	1	0.417	0.800538	0.0793369	0.344728	0.145856	0.407491
Otud6b	NS	2	2	3	0.162	0.620047	0.522539	0.587111	0.293673	0.536021
Cpt1a	NS	1	1	1	0.77	0.919181	0.403346	0.577765	0.673741	0.753358
Arl6ip5	NS	2	2	1	0.744	0.906988	0.559071	0.602404	0.780816	0.810976
Gm10094	NS	1	1	2	0.001	0.0653288	0.266035	0.535558	0.002456	0.0470389
Gga3	NS	1	1	1	0.731	0.90321	0.204065	0.490291	0.432993	0.628981
Pld3	NS	1	1	1	0.37	0.774596	0.180837	0.469794	0.247861	0.500021
Dedd	NS	2	2	1	0.13	0.59441	0.442839	0.584008	0.221916	0.481698
Ms4a6d	NS	1	1	1	0.479	0.821651	0.289389	0.543646	0.412531	0.619306
Ccnl2	NS	2	1	2	0.54	0.843961	0.725573	0.734536	0.758927	0.800326
Ptpn11	NS	2	3	2	0.189	0.647515	0.20237	0.488196	0.163077	0.429201
Ctdnep1	NS	1	1	1	0.713	0.895994	0.0955246	0.376117	0.251094	0.503152
Clec4d	NS	1	1	1	0.739	0.905646	0.0879756	0.364147	0.242707	0.496541
Gm1821	DE	1	1	1	0	0	0.129268	0.415466	0	0
Cux1	NS	1	1	1	0.239	0.687035	0.0134497	0.139072	0.0216659	0.163556
Ssfa2	NS	2	1	1	0.646	0.870275	0.0938684	0.374196	0.230599	0.488884
Coro1b	NS	1	1	1	0.444	0.813147	0.0219759	0.178832	0.0549311	0.263091
Pdgfa	DZ	1	1	1	0.147	0.611622	1.15656e-06	0.000272968	2.82009e-06	0.000196847
Uba1	NS	1	1	1	0.89	0.958972	0.39719	0.577765	0.721094	0.781212
Rad54l2	NS	1	1	1	0.604	0.855248	0.583341	0.615492	0.719884	0.780855
Itgb2	NS	1	1	1	0.945	0.979478	0.0195062	0.169667	0.0920486	0.327597
Vmn2r-ps129	NS	1	1	1	0.844	0.941309	0.561425	0.603687	0.827746	0.843851
Zyg11b	NS	2	1	2	0.509	0.830171	0.278928	0.542349	0.419124	0.622793
Man1a2	NS	2	2	2	0.395	0.791161	0.54048	0.593609	0.543153	0.690194
Nubp1	NS	1	1	1	0.399	0.792186	0.240529	0.522319	0.320899	0.551353
Slc25a25	NS	2	2	2	0.314	0.747239	0.0350404	0.227641	0.0606206	0.27171
Sel1l	NS	1	1	2	0.523	0.8381	0.512009	0.584238	0.620605	0.725897
Nkiras2	NS	1	1	1	0.544	0.843961	0.240116	0.522135	0.396498	0.608791
Apoa1bp	NS	1	1	1	0.008	0.208481	0.296864	0.548638	0.016726	0.14118
Ube2d2a	NS	1	1	1	0.87	0.951831	0.302525	0.550587	0.614526	0.723895
Amdhd2	NS	1	1	2	0.008	0.208481	0.0259687	0.192846	0.0019693	0.0400321
Scyl1	NS	1	1	2	0.311	0.744184	0.282659	0.543111	0.301651	0.539769
Tmem86a	NS	2	2	2	0.473	0.820268	0.0780501	0.342	0.158712	0.422139
Xaf1	NS	1	1	2	0.583	0.851503	0.452249	0.584008	0.615145	0.724173
Cpne2	NS	2	2	2	0.48	0.821651	0.170944	0.459511	0.287217	0.5319
Chmp2a	NS	1	1	1	0.574	0.849862	0.403281	0.577765	0.570201	0.70183
4921515E04Rik	NS	1	1	2	0.186	0.646998	0.173936	0.461886	0.143355	0.405995
Polr2l	NS	1	2	2	0.505	0.829178	0.384524	0.577765	0.512443	0.670832
Pgrmc2	NS	1	1	1	0.793	0.924306	0.123679	0.409685	0.325813	0.55493
Mpc1	NS	1	1	2	0.193	0.650012	0.312227	0.554952	0.229535	0.488183
Pbdc1	NS	1	1	1	0.476	0.821651	0.511144	0.584008	0.587201	0.712525
Raver1-fdx1l	NS	2	3	2	0.827	0.933924	0.491177	0.584008	0.772153	0.807366
Thoc7	NS	1	1	2	0.004	0.152608	0.380402	0.577765	0.0113938	0.114602
Nom1	NS	2	2	2	0.532	0.840102	0.460437	0.584008	0.589525	0.712661
Lman2	NS	1	1	1	0.975	0.99075	0.247611	0.523099	0.584532	0.711476
Tcf12	NS	1	2	1	0.067	0.501606	0.566045	0.606004	0.162021	0.428077
BC017643	NS	2	2	1	0.662	0.875264	0.267578	0.536724	0.483731	0.65522
Clptm1	NS	1	1	1	0.455	0.815137	0.201423	0.488196	0.310668	0.54424
Arhgdib	NS	1	1	1	0.576	0.850974	0.115008	0.399781	0.24606	0.499344
Apbb1ip	NS	1	1	1	0.691	0.88675	0.371518	0.575041	0.605798	0.719744
Stx6	NS	2	2	2	0.564	0.846958	0.0440402	0.256595	0.116626	0.367851
Fam104a	NS	1	1	1	0.137	0.603281	0.47099	0.584008	0.241371	0.496001
Dock10	NS	1	1	1	0.868	0.95117	0.0266586	0.195482	0.110288	0.35902
Luc7l3	NS	1	1	1	0.417	0.800538	0.24458	0.52282	0.334821	0.561901
Cog8	NS	1	1	1	0.364	0.770897	0.0458612	0.260923	0.0850155	0.317245
Cd200r1	DZ	1	1	1	0.059	0.492496	3.0525e-06	0.000570329	2.97697e-06	0.00019996
Plekhj1	NS	1	1	1	0.78	0.923491	0.00329185	0.0679761	0.017883	0.145785
Arfgap1	NS	2	1	2	0.933	0.974671	0.0151764	0.147567	0.0744421	0.298558
R3hdm4	NS	2	3	2	0.636	0.867339	0.448962	0.584008	0.643428	0.73792
Slc23a1	NS	1	1	1	0.572	0.849274	0.500173	0.584008	0.644128	0.738386
Esyt1	NS	1	1	1	0.103	0.559461	0.548307	0.596864	0.218784	0.479935
Lix1	NS	1	1	1	0.003	0.126611	0.0253756	0.189951	0.000798046	0.0232066
Mettl2	NS	2	2	2	0.747	0.908092	0.59203	0.621153	0.80307	0.825575
Tsix	NS	1	1	2	0.549	0.844302	0.149541	0.44327	0.287329	0.5319
Slfn2	NS	1	1	1	0.358	0.767327	0.021973	0.178832	0.0459799	0.238087
Lamtor3	NS	1	1	1	0.325	0.750933	0.529227	0.588997	0.474763	0.650803
Bst2	NS	1	1	1	0.4	0.792851	0.214034	0.497331	0.296044	0.537228
Man1c1	NS	1	1	2	0.087	0.542357	0.176408	0.465194	0.0794509	0.306978
Hps3	NS	1	1	1	0.783	0.924306	0.0329363	0.220094	0.120121	0.374015
Snd1	NS	2	2	1	0.479	0.821651	0.631636	0.651009	0.664255	0.748314
Cand1	NS	2	1	2	0.069	0.508595	0.48126	0.584008	0.146276	0.408187
Mta2	NS	1	1	1	0.534	0.84131	0.219236	0.502976	0.368188	0.589421
Cdc123	DP	2	2	2	0.088	0.544322	0.280424	0.542349	0.11603	0.366521
Rangap1	NS	2	2	2	0.785	0.924306	0.34864	0.569206	0.628316	0.729468
Rabggtb	NS	2	2	2	0.271	0.710777	0.00926646	0.115116	0.0175458	0.14441
Mmadhc	NS	1	2	2	0.335	0.757523	0.565485	0.605543	0.504604	0.666422
Mybbp1a	NS	1	1	1	0.793	0.924306	0.239274	0.521291	0.505114	0.666422
Cndp2	NS	1	1	1	0.564	0.846958	0.33726	0.565453	0.505895	0.666422
Map7d1	NS	1	1	1	0.157	0.616241	0.242905	0.522356	0.162711	0.429186
Pcna	NS	1	1	1	0.566	0.846958	0.592979	0.621622	0.702049	0.76763
Ammecr1l	NS	2	2	1	0.387	0.787038	0.342488	0.568495	0.400392	0.612017
C030039L03Rik	NS	1	1	1	0.028	0.384818	0.723732	0.733129	0.0992735	0.339477
Serp1	NS	1	1	2	0.027	0.380956	0.390021	0.577765	0.0584813	0.26947
Pdha1	NS	2	1	2	0.107	0.565097	0.119331	0.403908	0.0684485	0.290844
Nploc4	NS	2	2	2	0.094	0.54669	0.10506	0.387474	0.0554784	0.264735
1500032L24Rik	NS	1	1	1	0.035	0.415211	0.390673	0.577765	0.0723645	0.295215
Tomm7	NS	2	2	1	0.794	0.924306	0.173206	0.461579	0.410368	0.618117
Smg5	NS	2	2	2	0.165	0.622536	0.344419	0.568495	0.219799	0.480394
H6pd	NS	2	1	2	0.543	0.843961	0.394023	0.577765	0.54387	0.690461
2900097C17Rik	NS	1	1	1	0.043	0.452233	0.364423	0.572806	0.0807953	0.308239
Ensa	NS	1	1	2	0.299	0.731997	0.252344	0.523677	0.270437	0.518999
8430427H17Rik	NS	2	2	1	0.118	0.576739	0.00199508	0.0514863	0.00220215	0.0428655
A630075F10Rik	NS	1	1	1	0.25	0.696408	0.210599	0.493662	0.207656	0.470379
Vps26b	NS	2	1	2	0.628	0.864716	0.211443	0.494566	0.400883	0.612171
Ppp2r1a	NS	1	1	1	0.503	0.829178	0.251395	0.523367	0.38794	0.604801
Ripply3	NS	1	1	1	0.643	0.869673	0.217455	0.502092	0.414909	0.621251
Wdr34	NS	1	1	2	0.096	0.550706	0.562758	0.604147	0.211686	0.473736
Trim44	NS	2	1	1	0.793	0.924306	0.342915	0.568495	0.626042	0.728549
Zfp281	NS	2	3	1	0.06	0.492496	0.810081	0.814615	0.195588	0.459034
Zmym2	NS	2	1	1	0.26	0.703313	0.105892	0.387551	0.126438	0.382703
Pdcd10	NS	1	1	2	0.063	0.496771	0.177707	0.467119	0.0614886	0.274312
Zfp933	NS	1	1	1	0.445	0.813374	0.154553	0.446945	0.252883	0.50449
Nek7	DP	2	2	2	0.139	0.604217	0.279227	0.542349	0.164915	0.431119
Cdipt	NS	2	2	2	0.986	0.995603	0.653684	0.669596	0.92763	0.92958
Fkbp8	NS	1	1	1	0.577	0.851133	0.358532	0.571518	0.532832	0.684189
Mat2b	NS	1	2	1	0.977	0.991554	0.288945	0.543646	0.639347	0.735514
Cct8	NS	1	1	1	0.636	0.867339	0.32431	0.561094	0.531868	0.683318
Khsrp	NS	1	1	1	0.417	0.800538	0.63538	0.653281	0.616865	0.724364
Cd300lb	NS	1	1	2	0.006	0.19204	0.547777	0.596864	0.0220794	0.165149
Pa2g4	NS	1	2	1	0.005	0.174051	0.0661186	0.314821	0.00298017	0.0544538
Ttc19	NS	2	1	1	0.723	0.901571	0.166127	0.456189	0.374664	0.594402
Trp53inp2	DZ	2	2	2	0.302	0.734066	0.000153716	0.00957343	0.000509611	0.017115
Sh2b3	NS	2	2	1	0.27	0.710777	0.280184	0.542349	0.27095	0.519775
Pole4	NS	1	1	1	0.931	0.973671	0.0742736	0.332371	0.253879	0.504784
Znrf1	NS	2	2	1	0.626	0.864709	0.556386	0.600619	0.715646	0.777962
Plod1	NS	2	1	2	0.392	0.788132	0.0130524	0.135786	0.0321078	0.198345
Pcif1	NS	1	1	1	0.671	0.880088	0.165951	0.456189	0.355779	0.579081
Cyb5	NS	1	1	1	0.951	0.982096	0.342768	0.568495	0.691369	0.762168
Tspan4	NS	1	1	3	0.229	0.678324	0.33935	0.566988	0.276244	0.523941
Pigq	NS	2	2	2	0.122	0.581818	0.576702	0.611943	0.257098	0.506835
Gm6251	NS	1	1	1	0.093	0.54669	0.000776597	0.0272743	0.000760929	0.0226804
Dennd6a	NS	2	2	1	0.093	0.54669	0.484243	0.584008	0.184657	0.449394
Mapre2	NS	1	1	2	0.299	0.731997	0.0743583	0.332371	0.106856	0.353309
Hax1	NS	1	1	2	0.156	0.615864	0.409334	0.579232	0.239532	0.494729
Matr3	NS	2	2	2	0.277	0.714834	0.0118841	0.129692	0.0221093	0.165149
Gm5766	NS	1	1	2	0.515	0.834251	0.0120636	0.130011	0.0377808	0.216964
Galnt11	NS	2	2	2	0.4	0.792851	0.622554	0.644635	0.595215	0.71609
Cox6c	NS	1	1	1	0.426	0.804273	0.1343	0.422435	0.220895	0.480682
Kif2a	NS	2	2	1	0.925	0.972086	0.0889537	0.365467	0.28779	0.5319
Aga	NS	2	2	2	0.321	0.749681	0.455318	0.584008	0.427228	0.625544
Ociad1	NS	1	1	2	0.015	0.289615	0.183619	0.473358	0.0189897	0.151188
Eif3b	NS	2	2	2	0.138	0.604217	0.623315	0.644966	0.297036	0.537566
Fam50a	NS	1	1	1	0.684	0.886503	0.254995	0.525735	0.479002	0.653234
Actr1a	NS	1	1	1	0.953	0.982336	0.590002	0.619721	0.886011	0.891432
Rab11a	NS	1	1	1	0.213	0.66537	0.529518	0.589098	0.358918	0.581929
Pira6	NS	1	1	1	0.489	0.824313	0.290646	0.543969	0.41942	0.622793
Cdv3	NS	1	1	1	0.567	0.847125	0.210633	0.493662	0.37322	0.593691
Thap6	NS	1	1	1	0.207	0.662095	0.272247	0.539526	0.218437	0.479935
Ap2a1	NS	1	1	1	0.743	0.906928	0.129187	0.415466	0.320934	0.551353
Ppp2r5c	NS	1	1	2	0.983	0.994047	0.518374	0.586703	0.85311	0.863247
Hnrnpa2b1	DE	1	1	1	0.002	0.107169	0.427362	0.584008	0.00689312	0.0880188
Pias4	NS	3	1	1	0.629	0.864716	0.355866	0.571518	0.558889	0.696639
A630020A06	NS	1	1	1	0.228	0.677888	0.351167	0.570342	0.282225	0.528168
Fam32a	NS	1	2	1	0.583	0.851503	0.0165854	0.155046	0.0545233	0.262119
Nosip	NS	2	2	2	0.624	0.864709	0.0359455	0.230393	0.107605	0.353309
Pisd-ps3	NS	1	1	1	0.014	0.285325	0.249197	0.523099	0.0232289	0.168613
Hck	NS	1	1	2	0.054	0.482258	0.422054	0.583259	0.108972	0.35644
Usp37	NS	1	1	1	0.282	0.720331	0.754626	0.762461	0.542094	0.689583
Ifi35	NS	1	1	1	0.164	0.620235	0.177899	0.467361	0.132294	0.391007
Snrpa1	NS	1	1	1	0.657	0.874228	0.388257	0.577765	0.603571	0.719069
Fth1	DE	1	1	1	0	0	NA	NA	0	0
Rai14	NS	2	1	2	0.074	0.522824	0.22826	0.510315	0.0858236	0.318083
Cmpk1	NS	1	1	1	0.833	0.936487	0.613488	0.636659	0.854102	0.863884
Tmem5	NS	1	2	1	0.759	0.913366	0.245264	0.52282	0.499115	0.66303
Ccar1	NS	2	1	2	0.888	0.958111	0.0153816	0.148139	0.0723012	0.295209
Abracl	DM	1	2	1	0.363	0.770426	0.593646	0.62201	0.546238	0.691336
Rnf44	NS	1	1	1	0.596	0.853085	0.484398	0.584008	0.647373	0.739847
Lrp12	NS	2	2	2	0.379	0.782478	0.407046	0.578083	0.44261	0.633401
Mfhas1	DP	2	2	2	0.526	0.8384	0.0578868	0.297386	0.136766	0.39517
Ociad2	NS	1	1	2	0.417	0.800538	0.265872	0.535558	0.354714	0.57845
Gemin7	NS	1	1	1	0.905	0.962521	0.161006	0.452219	0.426369	0.625112
Prex1	NS	1	1	2	0.972	0.990273	0.531623	0.590116	0.857898	0.866804
Rtca	NS	2	1	2	0.324	0.750933	0.522392	0.587111	0.469911	0.647354
Trpv2	NS	1	1	2	0.609	0.857238	0.428449	0.584008	0.611484	0.721964
Dnaja2	NS	1	2	1	0.203	0.656344	0.455173	0.584008	0.312463	0.545237
Lsm6	NS	2	1	2	0.853	0.946697	0.0895395	0.366555	0.272825	0.520649
Evi2b	NS	1	1	2	0.345	0.759956	0.32362	0.561094	0.356428	0.57994
Hnrnpa0	NS	2	2	1	0.748	0.908844	0.206607	0.491876	0.443117	0.633401
Dbnl	NS	1	2	1	0.781	0.924216	0.237336	0.519736	0.497775	0.661804
Anapc5	NS	1	2	1	0.566	0.846958	0.507321	0.584008	0.645434	0.73927
Cyb5r4	NS	1	1	1	0.494	0.824313	0.537672	0.592163	0.617736	0.724364
Rraga	NS	2	2	2	0.444	0.813147	0.225855	0.508452	0.330902	0.558808
Gtf2a2	NS	1	1	1	0.68	0.885411	0.419189	0.583003	0.642812	0.73785
Eif1b	NS	1	1	1	0.577	0.851133	0.100263	0.38095	0.222721	0.482361
Picalm	NS	1	1	1	0.011	0.253425	0.0124383	0.132049	0.0013541	0.0325772
Itgal	NS	1	1	1	0.41	0.798403	0.00708748	0.101124	0.0198791	0.154907
Irgq	NS	1	1	2	0.234	0.682953	0.0177439	0.160003	0.0269226	0.181092
Vdac1	NS	1	2	1	0.379	0.782478	0.559515	0.602743	0.540935	0.688742
Sipa1l2	NS	2	2	2	0.344	0.759956	0.018411	0.165063	0.0383924	0.218228
Hspd1	NS	1	1	1	0.245	0.694597	0.0279133	0.201208	0.0409309	0.225144
Samd8	NS	1	1	2	0.082	0.534232	0.221979	0.504803	0.0911245	0.326397
Glt8d1	NS	2	2	2	0.502	0.829178	0.325151	0.561094	0.459092	0.642778
Stag1	NS	2	1	2	0.321	0.749681	0.398005	0.577765	0.390639	0.606064
Trub1	NS	1	1	2	0.811	0.92861	0.315564	0.559119	0.604715	0.719173
Kars	NS	1	1	2	0.207	0.662095	0.00509949	0.0859918	0.00829027	0.0963685
Babam1	NS	2	1	2	0.876	0.953147	0.467381	0.584008	0.775043	0.808262
Kif1b	NS	2	2	2	0.799	0.925829	0.120655	0.406331	0.321912	0.551547
Atp5c1	NS	1	1	1	0.52	0.835821	0.179371	0.468657	0.314537	0.546658
Mtmr2	NS	2	1	1	0.473	0.820268	0.351688	0.570657	0.464723	0.64528
Rap2a	NS	1	2	3	0.319	0.748308	0.549132	0.597094	0.480321	0.653712
Zc3h11a	NS	3	3	2	0.861	0.948951	0.539798	0.59313	0.82088	0.839
Ralbp1	NS	2	1	2	0.007	0.199898	0.488406	0.584008	0.0228326	0.167897
Mdm2	NS	2	2	2	0.557	0.845697	0.194591	0.482786	0.349229	0.574697
Iws1	NS	2	2	2	0.7	0.889265	0.733938	0.742361	0.855921	0.865173
Zfp91	NS	2	2	2	0.721	0.900353	0.440004	0.584008	0.681466	0.757453
Tax1bp1	NS	1	1	1	0.174	0.631511	0.45542	0.584008	0.280143	0.526213
Gm6793	NS	1	1	1	0.638	0.86808	0.118804	0.403359	0.27133	0.519835
Mrpl12	NS	1	2	2	0.006	0.19204	0.0180381	0.162343	0.00109649	0.0279635
Tulp4	NS	2	2	1	0.428	0.806134	0.415925	0.581887	0.48525	0.655452
Crat	NS	1	1	1	0.411	0.799046	0.00644486	0.095568	0.0183661	0.147454
Nfkb2	NS	2	2	1	0.825	0.933213	0.615198	0.63815	0.851742	0.862228
Atxn7l3	NS	1	1	1	0.381	0.783185	0.419766	0.583033	0.453086	0.63969
Ptpn9	NS	2	2	2	0.769	0.918908	0.429598	0.584008	0.696259	0.763889
Entpd7	NS	1	1	1	0.099	0.554144	0.104414	0.386856	0.0575979	0.268509
Dctn5	NS	1	1	1	0.23	0.68044	0.164323	0.455357	0.161593	0.427183
Gm13826	NS	1	1	1	0.534	0.84131	0.00232931	0.0548138	0.00956464	0.103199
Asb6	NS	2	2	2	0.189	0.647515	0.595811	0.62344	0.358527	0.581929
Gsto1	NS	1	1	2	0.103	0.559461	0.00367532	0.0714623	0.00336127	0.0580793
Ccdc90a	NS	2	2	2	0.698	0.889265	0.398416	0.577765	0.633998	0.731914
Ptpn18	NS	1	1	1	0.038	0.43668	0.00142341	0.0416675	0.000585512	0.0188669
Hnrpll	NS	2	2	2	0.458	0.816524	0.458396	0.584008	0.537651	0.687635
Txn2	NS	1	2	1	0.003	0.126611	0.220501	0.503545	0.00550437	0.0764047
Triap1	NS	1	1	2	0.724	0.901571	0.00301747	0.0646541	0.0155685	0.136549
Ier5	NS	1	1	1	0.007	0.199898	0.488273	0.584008	0.0228273	0.167897
Cpsf6	NS	1	1	2	0.163	0.620235	0.521919	0.587111	0.294713	0.53665
Ccdc47	NS	1	1	2	0.491	0.824313	0.406431	0.578083	0.521175	0.675854
Rftn1	NS	1	1	1	0.787	0.924306	0.0512939	0.275988	0.169939	0.434621
Cops7a	NS	1	2	1	0.139	0.604217	0.19197	0.481574	0.123378	0.378067
Tug1	NS	1	1	2	0.148	0.611622	0.126858	0.412642	0.0934099	0.329248
E130008D07Rik	NS	1	1	1	0.065	0.496771	0.118996	0.403359	0.0453412	0.236837
Gnb1	NS	1	1	1	0.541	0.843961	NA	NA	0.541	0.688742
Ndufs6	NS	1	1	1	0.824	0.933213	0.329362	0.561512	0.625342	0.727913
Ino80e	NS	1	1	2	0.066	0.498028	0.515862	0.585848	0.149126	0.410774
Copb2	NS	2	2	2	0.254	0.698171	0.503283	0.584008	0.390791	0.606064
Psme3	NS	1	2	3	0.966	0.987077	0.57975	0.613922	0.884721	0.890606
Sbds	NS	2	1	2	0.995	0.998349	0.476466	0.584008	0.827926	0.843851
Ctnnb1	NS	1	3	2	0.003	0.126611	0.521381	0.587111	0.0116692	0.11618
Prpf4b	NS	1	1	1	0.132	0.598392	0.0110619	0.124276	0.010994	0.11203
Ptov1	NS	2	1	2	0.671	0.880088	0.00868067	0.110785	0.0357967	0.21055
N6amt1	NS	2	2	2	0.6	0.854149	0.101098	0.382514	0.230654	0.488884
Armcx4	NS	1	1	1	0.843	0.941294	0.451436	0.584008	0.748224	0.79578
Fnip1	NS	1	1	2	0.267	0.710163	0.18664	0.4757	0.199286	0.462254
Pcbp1	NS	1	1	2	0.037	0.433545	0.537777	0.592163	0.0978402	0.336167
Mier1	NS	2	2	2	0.385	0.78666	0.319049	0.560119	0.380407	0.598428
N4bp2l2	NS	2	2	2	0.991	0.997438	0.287552	0.543646	0.642706	0.73785
Cd84	NS	1	1	1	0.675	0.882664	0.319451	0.560119	0.546447	0.691336
Tacc1	NS	1	1	3	0.064	0.496771	0.234761	0.516986	0.0780994	0.305042
Thoc3	NS	1	1	2	0.43	0.80735	0.373776	0.576572	0.454537	0.640131
Polr2a	NS	2	1	2	0.13	0.59441	0.0482398	0.266976	0.0380773	0.216964
4930431F12Rik	NS	2	2	1	0.06	0.492496	0.314457	0.558278	0.0937772	0.329786
Rassf2	NS	1	1	2	0.567	0.847125	0.47694	0.584008	0.624076	0.727589
Strap	NS	1	1	1	0.507	0.829178	0.317405	0.560119	0.454904	0.640131
Ikbke	NS	1	1	2	0.189	0.647515	0.0044409	0.0780213	0.00678422	0.0873379
Adam28	NS	1	1	1	0.1	0.554918	0.119816	0.404378	0.0649926	0.283008
Cyth1	DZ	1	1	1	0.529	0.840102	0.000573088	0.0220623	0.00275916	0.0514002
2410127L17Rik	NS	2	2	1	0.766	0.917161	0.232435	0.51504	0.485301	0.655452
Chmp6	NS	1	1	1	0.204	0.657461	0.449488	0.584008	0.310782	0.54424
Sh3kbp1	NS	1	1	3	0.286	0.723572	0.474138	0.584008	0.406542	0.616196
Nutf2	NS	1	1	1	0.118	0.576739	0.0527843	0.280815	0.0378609	0.216964
Atp6v0a1	NS	1	1	1	0.625	0.864709	0.0221167	0.179353	0.073005	0.296982
Pfdn2	NS	1	1	1	0.483	0.8223	0.00260918	0.0588767	0.00967413	0.103676
Jund	NS	1	1	1	0.16	0.619701	0.00225249	0.0543048	0.00321774	0.056417
Rnh1	NS	1	1	1	0.47	0.820268	0.501075	0.584008	0.576051	0.706079
Ifi27l1	NS	1	1	2	0.001	0.0653288	0.14077	0.432365	0.00138917	0.0331248
S100a13	NS	1	1	1	0.04	0.446745	0.040534	0.24557	0.0120378	0.117536
Haus2	NS	2	2	2	0.447	0.813953	0.422924	0.583568	0.503954	0.666422
Ufd1l	NS	2	2	2	0.191	0.648774	0.0252418	0.189253	0.0305409	0.193538
Prkab1	NS	2	2	2	0.933	0.974671	0.273792	0.540353	0.604067	0.719121
Ap2m1	NS	1	1	1	0.8	0.925829	0.18134	0.470054	0.425136	0.624607
Supt16	NS	2	2	1	0.438	0.810249	0.00319502	0.0667609	0.010596	0.108865
Snx2	NS	1	1	1	0.049	0.467362	0.00826626	0.108156	0.00356907	0.0602819
Polr1d	NS	1	1	1	0.1	0.554918	0.0207205	0.175703	0.0148757	0.13257
Etv3	NS	1	1	1	0.669	0.878189	0.246162	0.523041	0.461726	0.643287
Pes1	NS	2	1	2	0.106	0.561682	0.114783	0.399566	0.0658115	0.285323
Il4ra	DZ	1	1	2	0.007	0.199898	2.35186e-05	0.00305154	2.73608e-06	0.000194752
Fbxw11	NS	1	1	2	0.119	0.576739	0.00174911	0.0469547	0.00197264	0.0400321
Ppib	NS	1	1	2	0.015	0.289615	0.450383	0.584008	0.0405166	0.224355
Atxn10	NS	1	1	2	0.424	0.802722	0.0316603	0.214016	0.0712909	0.294645
Stk10	NS	2	1	2	0.044	0.452233	0.250755	0.523367	0.0607583	0.271886
Ctsh	NS	1	1	1	0.253	0.698171	0.0590409	0.298995	0.0777323	0.304334
Prdx2	NS	1	3	1	0.088	0.544322	0.581373	0.614248	0.203251	0.466253
Slc7a2	NS	2	2	2	0.922	0.971482	0.545433	0.596261	0.848568	0.859928
2510009E07Rik	NS	1	1	2	0.002	0.107169	0.263806	0.532975	0.00450958	0.0682736
Idua	NS	1	1	2	0.734	0.904508	0.555084	0.600068	0.773257	0.807635
Mcl1	NS	1	1	1	0.017	0.309439	0.117378	0.403359	0.0144008	0.130633
Prmt1	NS	1	1	1	0.188	0.647515	0.214906	0.498672	0.170048	0.434621
Por	NS	1	1	1	0.276	0.713411	0.443735	0.584008	0.379645	0.597928
Dnajc13	NS	2	3	2	0.203	0.656344	0.437445	0.584008	0.303821	0.540196
Grwd1	NS	1	1	1	0.316	0.747522	0.152133	0.445467	0.193979	0.457058
Ptger1	NS	1	1	1	0.215	0.66537	0.420365	0.583033	0.307626	0.542762
Rnf185	NS	1	2	1	0.252	0.698171	0.302202	0.550587	0.272253	0.520182
Cercam	NS	1	1	2	0.63	0.864845	0.750135	0.758088	0.826805	0.84343
Scp2	NS	1	1	3	0.756	0.912058	0.389111	0.577765	0.654113	0.743765
Mapk3	NS	1	1	1	0.422	0.801162	0.126756	0.412642	0.210126	0.473018
Syvn1	NS	2	2	1	0.924	0.971677	0.285849	0.543646	0.615763	0.724316
Pfkfb3	NS	2	2	4	0.999	0.999839	0.0393784	0.24044	0.166622	0.432414
Hsp90b1	NS	1	1	1	0.256	0.700438	0.263549	0.532883	0.24937	0.502035
Paxip1	NS	2	2	1	0.265	0.709593	0.464908	0.584008	0.381176	0.598757
Car5a	NS	1	1	1	0.941	0.977484	0.374247	0.57658	0.719705	0.780855
Phf5a	NS	2	2	1	0.736	0.905335	0.357116	0.571518	0.614046	0.723594
Ddx5	NS	1	1	1	0.029	0.391788	0.226734	0.508926	0.0396124	0.221988
Arf4	DZ	1	1	1	0.822	0.933213	0.000238594	0.012959	0.00187039	0.0400321
Rabgef1	NS	2	2	1	0.027	0.380956	0.544561	0.596072	0.0767459	0.303453
Agap3	NS	2	2	1	0.694	0.88684	0.496181	0.584008	0.71146	0.77412
Xpo6	NS	2	1	1	0.37	0.774596	0.0024986	0.0572107	0.00738318	0.0905549
Mrps7	NS	1	1	1	0.238	0.687035	0.546555	0.596449	0.395392	0.608656
Vim	NS	1	1	1	0.27	0.710777	0.0471516	0.264316	0.0682852	0.290761
Hpgds	NS	1	1	1	0.055	0.485731	0.500493	0.584008	0.126421	0.382703
Plaur	NS	1	1	1	0.726	0.901639	0.373664	0.576572	0.625193	0.727913
Flot2	NS	1	1	1	0.538	0.843155	0.0284971	0.203221	0.0793838	0.306978
1110038B12Rik	NS	1	1	1	0.042	0.451122	0.145307	0.439023	0.0372215	0.215948
Hyou1	NS	3	3	1	0.413	0.799986	0.00289409	0.0628758	0.00923862	0.102463
Psmb5	NS	1	1	2	0.095	0.548493	0.320347	0.560218	0.136712	0.39517
A430107P09Rik	NS	1	1	1	0.427	0.804887	0.507801	0.584008	0.548287	0.691694
Eri1	NS	2	2	1	0.101	0.554918	0.497242	0.584008	0.20045	0.463825
Gps2	NS	1	1	1	0.093	0.54669	0.218161	0.502938	0.0993689	0.339477
Gch1	NS	1	1	1	0.814	0.92959	0.212231	0.494984	0.476094	0.65191
Arhgef7	NS	1	1	2	0.136	0.601097	0.00547535	0.0894243	0.00610805	0.0818793
Wfdc17	NS	1	1	1	0.219	0.668637	0.107877	0.390919	0.112112	0.361257
Hcst	NS	2	2	1	0.265	0.709593	0.504079	0.584008	0.402486	0.613489
2310008H09Rik	NS	2	2	1	0.48	0.821651	0.13122	0.418392	0.237131	0.492869
Rab3il1	NS	1	1	1	0.568	0.847822	0.0430202	0.253564	0.115133	0.365802
Abhd12	NS	1	1	1	0.588	0.853085	0.577806	0.612927	0.706525	0.770505
Krit1	NS	1	1	1	0.14	0.604217	0.439642	0.584008	0.233145	0.490309
Peli1	NS	1	1	1	0.623	0.864709	0.131268	0.418392	0.286534	0.531085
Smarcc2	NS	1	2	1	0.614	0.859708	0.123932	0.409685	0.272097	0.520092
Ebna1bp2	NS	1	1	1	0.518	0.834575	0.580984	0.614248	0.662334	0.747807
Cyp4v3	NS	1	3	1	0.272	0.710777	0.320333	0.560218	0.299759	0.538862
Xbp1	NS	1	1	1	0.955	0.982336	0.26258	0.531595	0.597631	0.71662
Ktn1	NS	1	1	1	0.743	0.906928	0.474746	0.584008	0.7203	0.780884
Slc6a8	NS	1	1	2	0.085	0.536197	0.511116	0.584008	0.179699	0.445882
Zdhhc7	NS	2	2	1	0.173	0.631511	0.0235669	0.184421	0.0265107	0.179333
Pnrc2	NS	2	2	2	0.52	0.835821	0.341007	0.568466	0.484054	0.655361
Ccni	NS	1	1	1	0.47	0.820268	0.0231129	0.182365	0.05999	0.271693
Shoc2	NS	1	1	1	0.064	0.496771	0.147622	0.44327	0.0534934	0.260047
Ndfip1	NS	1	1	1	0.167	0.622692	0.193388	0.48211	0.143161	0.405995
Spc24	DE	1	1	1	0.001	0.0653288	NA	NA	0.001	0.0269678
Zmat3	NS	2	2	2	0.026	0.375739	0.468782	0.584008	0.0659057	0.285472
Ssb	NS	1	1	1	0.293	0.727769	0.210632	0.493662	0.233606	0.490589
Alcam	NS	1	1	1	0.844	0.941309	0.485432	0.584008	0.775292	0.808338
Ube2v2	NS	1	1	2	0.338	0.75901	0.138056	0.430262	0.189676	0.453219
Csnk2a1	NS	1	1	1	0.813	0.929115	0.00265219	0.0595596	0.0153942	0.135954
Tmem70	NS	1	2	1	0.596	0.853085	0.0408529	0.245983	0.114809	0.365261
Mfge8	NS	2	2	1	0.119	0.576739	0.456668	0.584008	0.212615	0.474036
Prkd3	NS	1	1	1	0.257	0.701163	0.356103	0.571518	0.310359	0.54424
Sh3bgrl3	NS	1	1	1	0.7	0.889265	0.304691	0.550587	0.542835	0.689974
Nono	NS	2	2	2	0.177	0.637066	0.0111015	0.124276	0.0142111	0.129338
Elmo2	NS	2	2	3	0.015	0.289615	0.0137629	0.140802	0.00195822	0.0400321
Napa	NS	1	1	1	0.382	0.783889	0.149638	0.44327	0.220751	0.480682
Stt3b	NS	1	1	2	0.406	0.794833	0.166573	0.456879	0.249802	0.502237
Alox8	NS	1	1	1	0.083	0.536197	0.440151	0.584008	0.157439	0.419927
Tmem214	NS	2	1	1	0.266	0.710163	0.325626	0.561094	0.298504	0.538569
Tmem230	NS	1	1	2	0.603	0.854848	0.473671	0.584008	0.643533	0.73792
Zfp131	NS	2	2	1	0.461	0.817492	0.532411	0.590417	0.590212	0.712949
Rnf149	NS	1	1	1	0.39	0.788097	0.631897	0.651134	0.591612	0.713556
2810408M09Rik	NS	2	1	2	0.627	0.864709	0.482608	0.584008	0.664305	0.748314
Mir22hg	NS	2	1	2	0.976	0.99075	0.0175419	0.159417	0.0867595	0.31901
Oas3	NS	1	1	2	0.489	0.824313	0.200175	0.488196	0.325367	0.554764
Zfp62	NS	2	2	1	0.426	0.804273	0.457863	0.584008	0.513859	0.671914
Synj2	NS	2	1	2	0.421	0.800538	0.0250137	0.189253	0.0584821	0.26947
Gnptab	NS	1	1	2	0.685	0.886503	0.0207263	0.175703	0.0746035	0.298727
Sumo2	NS	1	1	1	0.588	0.853085	0.216143	0.500547	0.389263	0.605625
Ctnna1	NS	1	2	1	0.042	0.451122	0.24684	0.523099	0.0577364	0.268687
St7l	NS	2	2	1	0.436	0.810249	0.204743	0.490291	0.30495	0.541238
Arpc5	NS	1	1	1	0.608	0.856588	0.402862	0.577765	0.589507	0.712661
H1f0	NS	2	2	2	0.022	0.347411	0.15821	0.449668	0.0231829	0.168535
Zfp26	NS	1	1	1	0.831	0.93512	0.408446	0.578839	0.706168	0.770291
Gsn	NS	1	1	2	0.031	0.401736	0.238163	0.520864	0.0436233	0.233164
Pla2g15	NS	2	2	1	0.057	0.489789	0.132423	0.419638	0.0444315	0.233864
Ehd1	DE	1	1	1	0.112	0.57619	0.00726231	0.101869	0.00660001	0.0855311
Slc31a2	NS	2	2	2	0.455	0.815137	0.163569	0.455308	0.267776	0.518184
Mapkapk2	NS	1	1	1	0.797	0.924567	0.202408	0.488196	0.455626	0.6404
U2af1	NS	1	1	2	0.384	0.785964	0.0192463	0.168667	0.0436601	0.233164
Mrpl23	NS	1	1	1	0.349	0.763828	0.0845644	0.355536	0.133485	0.391866
Azin1	NS	1	1	1	0.773	0.919311	0.489618	0.584008	0.746203	0.794694
Golga4	NS	1	2	1	0.357	0.766907	0.326846	0.561299	0.367354	0.588707
Fcer1g	NS	1	1	1	0.005	0.174051	NA	NA	0.005	0.0712949
Map2k7	NS	1	1	3	0.998	0.999467	0.32405	0.561094	0.688478	0.760387
Cers2	NS	1	1	1	0.384	0.785964	0.524743	0.587111	0.524298	0.677639
Lair1	NS	2	2	2	0.269	0.710333	0.0692477	0.321527	0.0928236	0.32847
1810013L24Rik	NS	2	2	1	0.971	0.989677	0.472441	0.584008	0.816223	0.835914
Impdh1	NS	2	1	2	0.096	0.550706	0.158403	0.449668	0.078862	0.306978
Csf2rb2	NS	1	1	1	0.397	0.79151	0.158913	0.449858	0.237416	0.492869
Psap	DE	1	1	1	0	0	NA	NA	0	0
Prr13	NS	1	2	1	0.495	0.824539	0.584299	0.616207	0.648027	0.740048
Psmd3	NS	1	2	1	0.338	0.75901	0.19411	0.482541	0.244331	0.497955
Tra2b	DE	1	1	1	0.151	0.613272	0.548221	0.596864	0.289036	0.532502
Bcl3	DZ	2	2	2	0.282	0.720331	0.000578564	0.0220623	0.001586	0.0358466
Fut8	NS	1	1	1	0.154	0.615613	0.45921	0.584008	0.258055	0.507909
Actr3	NS	1	1	1	0.709	0.893557	0.549859	0.597513	0.757086	0.798793
Vti1b	NS	1	2	2	0.043	0.452233	0.350967	0.570342	0.07838	0.305637
Tnfaip3	NS	1	1	2	0.951	0.982096	0.454585	0.584008	0.794851	0.819876
Copz1	NS	1	1	1	0.846	0.942437	0.485768	0.584008	0.77641	0.808724
Irf8	DZ	1	1	1	0.314	0.747239	0.00031347	0.0150746	0.00100656	0.0269678
Sec62	NS	1	1	2	0.256	0.700438	0.00857523	0.110023	0.0156334	0.136549
Abcc1	NS	1	1	1	0.076	0.523763	0.390665	0.577765	0.13411	0.391866
Ipo7	NS	2	1	1	0.914	0.966918	0.0686259	0.319912	0.236408	0.492869
Rab1b	NS	1	1	1	0.641	0.869434	0.392759	0.577765	0.599005	0.71662
Mmachc	NS	2	2	1	0.324	0.750933	0.424277	0.583568	0.41025	0.618117
Aip	NS	2	1	2	0.37	0.774596	0.00411404	0.0744833	0.0113976	0.114602
Gm20767	NS	1	1	1	0.015	0.289615	0.193422	0.48211	0.0198526	0.154907
Ikbkg	NS	2	2	2	0.741	0.905646	0.0141975	0.143232	0.0584347	0.26947
Gltp	NS	1	2	1	0.49	0.824313	0.348182	0.568991	0.472311	0.649115
Rab35	NS	2	1	2	0.246	0.694597	0.335948	0.565453	0.288691	0.532502
Fkbp3	NS	1	1	1	0.887	0.958111	0.501247	0.584008	0.804989	0.827024
Hgs	NS	1	1	1	0.625	0.864709	0.469873	0.584008	0.653504	0.743644
Slc25a44	NS	1	2	2	0.565	0.846958	0.502114	0.584008	0.641109	0.736951
Igsf6	NS	1	1	1	0.478	0.821651	0.0997863	0.38095	0.192836	0.456169
Gm9855	NS	1	1	2	0.082	0.534232	0.439876	0.584008	0.155905	0.418879
Pafah1b2	NS	1	1	1	0.273	0.711052	0.404805	0.577765	0.353929	0.578241
Atn1	NS	1	1	1	0.145	0.61141	0.0858303	0.35838	0.0670359	0.287917
Acox1	NS	2	2	2	0.989	0.997365	0.349145	0.569331	0.712477	0.774918
Cln5	NS	1	2	1	0.05	0.471245	0.181126	0.470054	0.0516597	0.255831
Vkorc1	NS	1	1	1	0.607	0.856445	0.469684	0.584008	0.642874	0.73785
Specc1	NS	2	1	1	0.249	0.695654	0.0166303	0.15505	0.0268616	0.180936
Ppp2r2a	NS	2	2	2	0.399	0.792186	0.377318	0.57692	0.43561	0.630635
Mprip	NS	1	2	2	0.123	0.582509	0.524092	0.587111	0.2412	0.496001
Pwwp2a	NS	1	2	1	0.074	0.522824	0.259688	0.528837	0.0951614	0.332229
Mef2a	NS	1	1	1	0.484	0.8223	0.122848	0.409048	0.227278	0.486923
Xrcc2	NS	1	1	1	0.794	0.924306	0.755773	0.76329	0.906538	0.910164
Uckl1	NS	1	1	1	0.519	0.835058	0.216432	0.500967	0.357914	0.581565
Dclre1c	NS	1	1	1	0.642	0.869673	0.287954	0.543646	0.496944	0.661804
Fxr1	NS	2	2	2	0.691	0.88675	0.471714	0.584008	0.691349	0.762168
Eif3i	NS	2	2	1	0.708	0.893005	0.503134	0.584008	0.723912	0.783197
Atp6v1c1	NS	1	1	1	0.849	0.944235	0.161292	0.452219	0.4092	0.617652
Brf1	NS	1	1	1	0.767	0.917898	0.165394	0.456189	0.388779	0.605317
Wdr18	NS	1	1	1	0.291	0.725826	0.139165	0.430775	0.170352	0.434621
Pik3ap1	NS	1	1	1	0.698	0.889265	0.0397788	0.242568	0.127276	0.383597
Cep120	NS	1	1	1	0.9	0.961061	0.471021	0.584008	0.787732	0.814889
Bzw1	NS	1	1	1	0.581	0.851503	0.576406	0.611768	0.701246	0.767204
5330426P16Rik	NS	1	1	1	0.889	0.958111	0.0217193	0.178832	0.0955231	0.333248
Anxa1	NS	1	1	1	0.183	0.642656	0.273023	0.539919	0.199676	0.462485
Mrpl15	NS	1	1	1	0.77	0.919181	0.00859739	0.110023	0.0398368	0.222722
Serbp1	NS	1	1	1	0.392	0.788132	0.671571	0.685214	0.614605	0.723895
G530011O06Rik	NS	2	2	2	0.994	0.998349	0.361014	0.572208	0.726616	0.785336
Ccl4	NS	1	1	1	0.611	0.857269	0.324881	0.561094	0.519472	0.674713
Bcas2	NS	2	2	2	0.018	0.315596	0.0595337	0.299385	0.00839989	0.096437
Amy2a4	NS	1	1	1	0.215	0.66537	0.67597	0.688799	0.425642	0.624787
Tpm4	NS	1	1	1	0.001	0.0653288	0.234982	0.517005	0.00219849	0.0428655
H2-Q4	NS	1	1	1	0.493	0.824313	0.311849	0.554872	0.44162	0.63313
Trf	NS	1	1	1	0.325	0.750933	0.489547	0.584008	0.451566	0.638935
Nab1	NS	2	2	2	0.882	0.955968	0.589597	0.619473	0.860058	0.86825
Syap1	NS	1	2	1	0.118	0.576739	0.10043	0.38095	0.0644131	0.281513
Adrm1	NS	1	1	1	0.255	0.698905	0.355144	0.571518	0.308066	0.542929
Snapin	NS	1	2	1	0.095	0.548493	0.574164	0.610777	0.213203	0.474549
Frrs1	NS	1	1	1	0.485	0.822826	0.0843577	0.355293	0.171685	0.436443
Myo10	NS	1	2	1	0.517	0.834373	0.202067	0.488196	0.34045	0.565843
Tmed9	NS	1	1	1	0.405	0.794833	0.199734	0.487865	0.284307	0.530168
Clptm1l	NS	1	1	1	0.412	0.79936	0.0648652	0.312034	0.123525	0.378107
Mob1a	NS	1	1	1	0.131	0.597265	0.531314	0.589914	0.255089	0.506005
Ergic1	NS	1	2	2	0.373	0.777124	0.371348	0.575041	0.412324	0.619306
Gm20300	NS	1	1	1	0.251	0.697157	0.246696	0.523099	0.234178	0.491115
Gsk3b	NS	1	2	1	0.008	0.208481	0.251252	0.523367	0.0144914	0.130889
Mvb12a	NS	1	1	1	0.074	0.522824	0.521119	0.587111	0.164103	0.430476
Cdip1	DP	2	2	2	0.032	0.403725	0.573911	0.610777	0.0917762	0.327422
Vbp1	NS	1	2	1	0.323	0.749945	0.543154	0.595138	0.480784	0.653712
Dcaf13	NS	1	2	1	0.258	0.701483	0.12202	0.407402	0.140355	0.401771
Klhl41	NS	1	1	1	0.514	0.833764	0.83659	0.839646	0.792913	0.818717
Gm17644	NS	1	1	1	0.002	0.107169	0.325147	0.561094	0.00542221	0.075824
Sptlc1	NS	2	2	1	0.924	0.971677	0.284262	0.543544	0.613806	0.72349
Spryd7	NS	1	1	1	0.548	0.844302	0.52456	0.587111	0.645827	0.73927
Ifngr1	DZ	1	1	1	0.078	0.526887	3.40335e-05	0.00363046	3.67378e-05	0.00201382
Rab4b	NS	1	1	2	0.349	0.763828	0.396147	0.577765	0.411814	0.618955
Mroh1	NS	2	1	2	0.195	0.653058	0.42272	0.583568	0.28816	0.532108
5730577I03Rik	NS	1	1	1	0.217	0.6668	0.196405	0.4854	0.177104	0.443185
Plgrkt	NS	1	1	2	0.635	0.867339	0.478168	0.584008	0.665548	0.748918
Wipf1	NS	1	1	1	0.263	0.707415	0.301047	0.550154	0.279971	0.526213
Icam1	NS	1	1	2	0.091	0.54669	0.224703	0.507539	0.0999881	0.339953
Rqcd1	NS	1	1	2	0.075	0.522917	0.208406	0.493662	0.0806302	0.308239
Chst11	NS	1	2	1	0.222	0.670075	0.00937149	0.115147	0.0149277	0.13257
Rbx1	NS	1	1	1	0.011	0.253425	0.23901	0.520959	0.0182489	0.146761
Brix1	NS	1	1	1	0.222	0.670075	0.325432	0.561094	0.262085	0.512827
Tm9sf1	NS	1	1	2	0.837	0.939212	0.368602	0.574351	0.67133	0.751582
Taf9	NS	1	1	1	0.544	0.843961	0.384234	0.577765	0.536209	0.686308
Huwe1	NS	2	2	2	0.689	0.88675	0.595178	0.623057	0.775625	0.808338
Akr1a1	NS	1	1	1	0.787	0.924306	NA	NA	0.787	0.814851
Ccdc6	NS	1	1	1	0.538	0.843155	0.534495	0.591337	0.645951	0.73927
Ndufs3	NS	1	1	1	0.857	0.948048	0.483822	0.584008	0.779662	0.810421
Sec11c	NS	2	2	2	0.22	0.669974	0.128773	0.415466	0.129294	0.386657
Dmxl2	NS	1	1	2	0.123	0.582509	0.00632392	0.0943739	0.0063464	0.0829206
Ncf1	NS	2	2	2	0.576	0.850974	0.027509	0.199009	0.0815218	0.309783
Eif4h	NS	1	1	1	0.062	0.495273	0.630579	0.650386	0.165834	0.43189
Rhog	NS	1	1	1	0.585	0.851503	0.210055	0.493662	0.380508	0.598428
Efr3a	NS	1	1	2	0.546	0.844302	0.508889	0.584008	0.633689	0.731912
Exosc8	NS	1	1	1	0.599	0.85349	0.0808954	0.347009	0.195138	0.458617
Siva1	NS	1	2	2	0.586	0.851503	0.0905145	0.369284	0.208807	0.471051
Dusp11	NS	1	1	1	0.7	0.889265	0.354921	0.571518	0.594412	0.715442
Gmeb1	NS	1	1	2	0.273	0.711052	0.0188993	0.167511	0.0323342	0.198573
Fam160b2	NS	1	1	2	0.074	0.522824	0.182023	0.470521	0.0714881	0.294846
Man1b1	NS	1	1	1	0.357	0.766907	0.277437	0.542129	0.328055	0.555972
Idh1	NS	1	1	1	0.788	0.924306	0.668115	0.681985	0.864235	0.87173
Zfp459	NS	1	1	1	0.019	0.324771	0.298012	0.549398	0.0349583	0.207721
Unc119	DM	1	2	1	0	0	0.427746	0.584008	0	0
H13	NS	1	1	1	0.529	0.840102	0.539139	0.59311	0.643008	0.73785
Faim	NS	1	1	2	0.979	0.992528	0.101608	0.382851	0.329047	0.556463
Rasgef1b	NS	1	3	2	0.33	0.754444	0.700879	0.711388	0.569918	0.701766
Mrpl20	NS	1	1	1	0.161	0.619701	0.0273906	0.198667	0.0283287	0.186437
Hnrnpr	DP	2	2	2	0.169	0.627207	0.619087	0.641615	0.340804	0.565911
Slc9a8	NS	2	2	1	0.53	0.840102	0.24646	0.523041	0.396499	0.608791
Npy1r	DE	1	1	1	0	0	0.42419	0.583568	0	0
Tprgl	NS	1	1	1	0.714	0.896617	0.514431	0.58535	0.735183	0.789303
Ncor1	NS	1	1	1	0.333	0.757523	0.281682	0.542349	0.315787	0.547632
Slmo2	NS	1	1	1	0.518	0.834575	0.267764	0.536724	0.412698	0.619306
Ccm2	NS	2	2	2	0.097	0.550706	0.0454895	0.260874	0.0283428	0.186437
Mgat4a	NS	1	1	1	0.525	0.8384	0.423499	0.583568	0.556634	0.696156
Gm20337	NS	1	2	1	0.008	0.208481	0.133225	0.420752	0.00836015	0.0963685
Kctd5	NS	2	2	2	0.876	0.953147	0.426581	0.584008	0.741519	0.793249
Pi15	NS	1	1	1	0.504	0.829178	0.406562	0.578083	0.529725	0.681527
Pabpn1	NS	1	1	2	0.619	0.862657	0.294077	0.546903	0.492139	0.659829
Xrn2	NS	1	1	2	0.93	0.973671	0.259855	0.528837	0.584878	0.711476
Tmem50b	NS	1	1	2	0.491	0.824313	0.253431	0.524065	0.383753	0.600536
Aldh9a1	NS	1	1	1	0.482	0.8223	0.0606311	0.300794	0.132466	0.391007
Nop58	NS	2	2	1	0.174	0.631511	0.411118	0.57981	0.260212	0.510259
Pbrm1	NS	2	2	2	0.513	0.832992	0.12422	0.410057	0.239171	0.494477
Gatad2a	NS	2	2	2	0.655	0.873761	0.00348792	0.0688092	0.0161785	0.14016
Brms1	NS	1	1	2	0.037	0.433545	0.0562054	0.292315	0.0149223	0.13257
Chmp5	NS	2	1	1	0.319	0.748308	0.0409794	0.245983	0.0697708	0.293434
Nlrp3	NS	2	1	2	0.644	0.870157	0.11201	0.396964	0.261792	0.512827
Med29	NS	1	1	1	0.214	0.66537	0.195471	0.484373	0.174607	0.440116
Limd1	NS	1	1	1	0.622	0.864709	0.526445	0.588002	0.69302	0.762846
Tcof1	NS	1	1	2	0.459	0.817085	0.523146	0.587111	0.582685	0.710697
Cbln3	NS	1	1	2	0.008	0.208481	0.47211	0.584008	0.0248475	0.17299
Slc39a6	NS	2	2	2	0.104	0.560425	0.507367	0.584008	0.207998	0.470561
Milr1	NS	2	1	1	0.606	0.856445	0.165728	0.456189	0.33125	0.559119
1200014J11Rik	NS	2	2	2	0.542	0.843961	0.484363	0.584008	0.613628	0.72349
Cntn2	NS	1	1	1	0.033	0.407712	0.0168757	0.156402	0.00472981	0.06995
Mast3	NS	2	1	1	0.738	0.905646	0.405993	0.578083	0.660737	0.74705
Wars	NS	2	2	1	0.649	0.871363	0.288273	0.543646	0.500682	0.664436
Mmgt1	NS	2	2	1	0.955	0.982336	0.0226496	0.179926	0.104554	0.349416
4933426M11Rik	DZ	2	2	2	0.81	0.92791	2.38615e-06	0.000478749	2.73615e-05	0.00155342
Gng5	DE	1	1	1	0.026	0.375739	NA	NA	0.026	0.177642
Lims1	NS	1	1	1	0.571	0.848846	0.305809	0.551356	0.479351	0.653505
Dnajb6	NS	1	1	1	0.464	0.818652	0.454298	0.584008	0.538974	0.687726
Cdk12	NS	1	1	1	0.239	0.687035	0.607943	0.632591	0.425574	0.624787
Gnai2	NC	1	1	1	0.004	0.152608	NA	NA	0.004	0.0633754
Uba1y	NS	1	1	1	0.283	0.720955	0.248831	0.523099	0.257261	0.506835
Pisd-ps2	NS	2	1	1	0.212	0.66537	0.394066	0.577765	0.290927	0.534168
Slu7	NS	2	2	1	0.927	0.972687	0.371135	0.575041	0.711132	0.774113
Malt1	NS	1	1	3	0.938	0.976282	0.146815	0.44189	0.410739	0.618117
Nfkbid	NS	1	1	2	0.024	0.365674	0.023568	0.184421	0.00479517	0.0701478
Stat3	NS	2	2	2	0.477	0.821651	0.540488	0.593609	0.607284	0.719889
Atp5a1	NS	1	1	1	0.36	0.768849	0.354897	0.571518	0.390645	0.606064
Tob2	NS	1	1	2	0.35	0.764613	0.0579716	0.297386	0.0993731	0.339477
Aldh2	NS	1	1	1	0.532	0.840102	0.360806	0.57211	0.508765	0.668857
Ywhah	NS	1	1	1	0.268	0.710333	0.396362	0.577765	0.344402	0.570098
Bbs1	NS	1	1	1	0.008	0.208481	0.368883	0.574351	0.0201428	0.15569
Prelid1	NS	1	1	1	0.981	0.993289	0.318068	0.560119	0.675431	0.753489
4931406H21Rik	NS	1	2	1	0.361	0.769606	0.0563449	0.292315	0.0995697	0.339713
Fdx1l	NS	1	2	2	0.272	0.710777	0.414002	0.581788	0.358527	0.581929
8-Sep	NS	1	1	2	0.605	0.855902	0.502486	0.584008	0.665986	0.748918
Fam83a	NS	1	1	1	0.577	0.851133	0.706086	0.71605	0.773239	0.807635
Mrpl51	DP	2	2	2	0.06	0.492496	0.00949856	0.115147	0.00482718	0.0704001
Arih2	NS	1	2	1	0.785	0.924306	0.000801412	0.0275879	0.0052664	0.0740869
Commd4	NS	1	1	1	0.115	0.576739	0.494673	0.584008	0.219966	0.480539
Ap1b1	NS	1	2	1	0.904	0.962521	0.868087	0.86965	0.974966	0.975579
Arpc1a	NS	1	1	1	0.751	0.909708	0.503484	0.584008	0.745855	0.794656
Pik3c2a	NS	1	1	2	0.692	0.88675	0.723868	0.733129	0.847208	0.858915
Dram2	NS	1	1	1	0.666	0.877148	0.0670594	0.31736	0.183498	0.449394
Supt7l	NS	1	1	3	0.04	0.446745	0.634142	0.65244	0.118568	0.370788
Nup50	NS	2	2	2	0.015	0.289615	0.0316329	0.214016	0.00410592	0.0642004
Rap1a	NS	1	1	2	0.061	0.493903	0.496349	0.584008	0.136168	0.39517
Daglb	NS	1	1	2	0.069	0.508595	0.0136128	0.140365	0.00748645	0.091208
Mettl9	NS	2	1	2	0.037	0.433545	0.382926	0.577765	0.0744791	0.298558
Irf5	NS	1	1	1	0.747	0.908092	0.0684106	0.31977	0.203078	0.466253
Uqcr11	NS	1	1	1	0.41	0.798403	0.492886	0.584008	0.52523	0.67782
Arih1	NS	2	2	2	0.189	0.647515	0.39811	0.577765	0.269899	0.518999
Maf	DZ	2	1	1	0.346	0.760403	1.05881e-05	0.0015694	4.95197e-05	0.00265348
Ppp1r12b	NS	1	1	1	0.79	0.924306	0.0906484	0.369475	0.260417	0.510452
Anapc10	NS	2	1	2	0.868	0.95117	0.0343678	0.224995	0.134605	0.392089
Txndc5	NS	1	1	1	0.396	0.79151	0.323725	0.561094	0.391534	0.606418
Psmf1	NS	1	1	2	0.003	0.126611	0.149179	0.44327	0.00389884	0.0627155
Tlr2	NS	1	1	1	0.863	0.949619	0.00956712	0.115147	0.0478606	0.244114
Strn4	NS	2	1	2	0.231	0.680866	0.290036	0.543969	0.248101	0.500293
Vps41	NS	2	2	2	0.239	0.687035	0.187111	0.476552	0.183679	0.449394
Etohi1	NS	1	1	1	0.754	0.912005	0.184524	0.473902	0.413545	0.620097
Diap2	NS	2	2	2	0.721	0.900353	0.375106	0.57692	0.624111	0.727589
Map1lc3b	NS	1	1	1	0.415	0.800538	0.0734268	0.331905	0.136849	0.39517
Rgs1	NS	1	1	1	0.541	0.843961	0.00550638	0.0896178	0.0203051	0.156185
Pigv	NS	1	1	2	0.298	0.731997	0.296538	0.548638	0.302771	0.539769
Adam17	NS	1	1	1	0.362	0.770017	0.117465	0.403359	0.176796	0.443128
Hnrnpk	NS	2	1	1	0.931	0.973671	0.467708	0.584008	0.797461	0.821285
Txndc11	NS	1	1	1	0.414	0.799986	0.103526	0.386856	0.17786	0.443481
Zmiz2	NS	1	1	1	0.291	0.725826	0.210194	0.493662	0.232075	0.489584
Rrp1b	NS	2	2	2	0.447	0.813953	0.487739	0.584008	0.5501	0.692197
Slc35b1	NS	1	1	1	0.842	0.941294	0.218672	0.502938	0.495685	0.661298
Ppp4c	NS	1	1	1	0.123	0.582509	0.39071	0.577765	0.193929	0.457058
Gm5607	NS	1	1	1	0.794	0.924306	0.65702	0.671982	0.861134	0.868969
Glt25d1	NS	1	1	2	0.081	0.534232	0.193742	0.482392	0.0808906	0.308239
Ube2e3	DZ	1	1	1	0.61	0.857269	0.00058096	0.0220623	0.00317003	0.0562002
Psmd2	NS	1	1	1	0.983	0.994047	0.274399	0.540353	0.623172	0.727179
Stx4a	NS	2	1	2	0.065	0.496771	0.49759	0.584008	0.143325	0.405995
Gmfb	NS	1	1	1	0.583	0.851503	0.139696	0.431846	0.285689	0.530531
Zeb2	NS	1	1	1	0.806	0.927656	0.263646	0.532883	0.541621	0.689165
Klc4	NS	1	1	2	0.688	0.88675	0.0650296	0.312182	0.183743	0.449394
Stk4	NS	2	1	2	0.645	0.870157	0.0214912	0.178241	0.0731713	0.296982
Yipf5	NS	1	1	1	0.853	0.946697	0.476763	0.584008	0.772581	0.807593
Lmo2	NS	2	2	2	0.296	0.730276	0.388012	0.577765	0.363404	0.585695
Tmem127	NS	1	1	2	0.164	0.620235	0.504887	0.584008	0.289085	0.532502
Mir703	DZ	1	1	1	0.487	0.824313	0.000160966	0.00963937	0.000819478	0.0234769
Uba5	NS	2	2	2	0.527	0.839153	0.325781	0.561094	0.474213	0.650237
Yif1a	NS	2	1	2	0.876	0.953147	0.0014362	0.0416675	0.00965993	0.103676
Arl6ip1	NS	1	1	1	0.745	0.907047	0.550364	0.59757	0.775574	0.808338
Il2rg	NS	2	2	2	0.269	0.710333	0.339714	0.566988	0.310035	0.544187
Fam105a	NS	1	1	1	0.448	0.814	0.00823079	0.107994	0.0243473	0.172529
Gtf3c2	NS	1	1	1	0.556	0.845697	0.175066	0.463233	0.32409	0.553733
Scamp1	NS	1	2	2	0.132	0.598392	0.0175424	0.159417	0.0163668	0.140457
Gm10389	NS	1	1	1	0.308	0.740349	0.402862	0.577765	0.383017	0.600068
Mtm1	NS	2	2	2	0.094	0.54669	0.274333	0.540353	0.120114	0.374015
Foxj2	NS	1	1	1	0.843	0.941294	0.298349	0.549398	0.59866	0.71662
Asl	NS	1	1	1	0.357	0.766907	0.365106	0.572806	0.395928	0.608791
Mark2	NS	2	2	1	0.183	0.642656	0.469116	0.584008	0.296621	0.537566
Cisd2	NS	1	1	1	0.023	0.357287	0.379521	0.577628	0.050114	0.251308
Fyb	NS	1	2	2	0.016	0.295752	0.0678557	0.319251	0.00849612	0.0967017
Pnn	NS	1	1	1	0.202	0.655778	0.119765	0.404378	0.11423	0.36443
Yipf1	NS	1	1	2	0.335	0.757523	0.355584	0.571518	0.372564	0.593439
H2afz	NS	1	1	1	0.685	0.886503	0.164218	0.455357	0.358267	0.581929
Rdh1	NS	1	1	1	0.412	0.79936	0.357645	0.571518	0.429516	0.626219
Cd82	NS	1	1	2	0.201	0.655778	0.152723	0.445467	0.137634	0.396648
Erap1	NS	2	2	3	0.993	0.998233	0.49822	0.584008	0.842895	0.855633
Ttyh2	NS	1	1	1	0.598	0.853085	0.306923	0.552278	0.494699	0.66088
Commd8	NS	2	2	2	0.775	0.921	0.508805	0.584008	0.761275	0.800555
Idh2	NS	1	1	2	0.041	0.451122	0.371198	0.575041	0.0789141	0.306978
Rpn1	NS	1	1	1	0.122	0.581818	0.0596982	0.299839	0.0431323	0.232117
Lepr	NS	1	1	1	0.008	0.208481	0.427708	0.584008	0.0228486	0.167897
Cd38	NS	1	1	1	0.755	0.912005	0.705297	0.715405	0.868066	0.875039
Ctss	NS	1	1	1	0.245	0.694597	NA	NA	0.245	0.498679
Ctsz	NS	1	1	1	0.168	0.624955	NA	NA	0.168	0.434264
Rela	NS	2	1	2	0.092	0.54669	0.488505	0.584008	0.184371	0.449394
Ppp1cb	NS	1	2	1	0.954	0.982336	0.36699	0.573314	0.717552	0.778967
Sh3tc1	NS	1	1	2	0.948	0.980271	0.0393261	0.240435	0.159909	0.424254
Myd88	NS	1	2	1	0.751	0.909708	0.0690404	0.321203	0.205293	0.468567
B2m	NS	1	1	2	0.181	0.640087	NA	NA	0.181	0.44748
Cox6a1	NS	1	1	1	0.506	0.829178	0.199009	0.487865	0.331864	0.559119
Aprt	NS	1	1	1	0.385	0.78666	0.355765	0.571518	0.409264	0.617652
Cyc1	NS	1	1	1	0.317	0.747662	0.152552	0.445467	0.194843	0.458415
Sash1	NS	1	1	2	0.025	0.374921	0.25086	0.523367	0.0380789	0.216964
Setd2	NS	2	2	2	0.367	0.772044	0.248275	0.523099	0.309397	0.544023
Prrc2b	NS	1	1	1	0.273	0.711052	0.1922	0.481784	0.207128	0.469707
Il5ra	NS	1	1	1	0.396	0.79151	0.243638	0.522356	0.322092	0.551547
Vamp8	NS	1	1	1	0.182	0.640087	0.223218	0.506113	0.170764	0.434796
Ppt2	NS	1	1	1	0.334	0.757523	0.370865	0.575041	0.382573	0.599767
Actg1	DM	1	2	1	0	0	0.0935987	0.374196	0	0
Nav2	NS	1	2	1	0.29	0.725228	0.51778	0.586671	0.434864	0.630351
Znhit1	NS	2	1	2	0.335	0.757523	0.472133	0.584008	0.449839	0.638281
Ptp4a3	NS	2	2	3	0.339	0.75901	0.235627	0.517207	0.281749	0.527754
Hcfc2	NS	1	1	1	0.861	0.948951	0.58267	0.614924	0.847735	0.859266
Tep1	NS	2	2	1	0.034	0.410496	0.10937	0.39237	0.0245218	0.172714
Acad9	NS	1	1	2	0.22	0.669974	0.401806	0.577765	0.302841	0.539769
Rrp1	NS	1	1	1	0.406	0.794833	0.407876	0.578518	0.463374	0.644266
Sft2d1	NS	2	2	2	0.157	0.616241	0.567667	0.607042	0.304601	0.54082
Nup214	NS	2	2	2	0.525	0.8384	0.321701	0.560639	0.469267	0.647354
Ttbk2	NS	1	1	1	0.582	0.851503	0.0223379	0.179523	0.0694592	0.292883
Ndufb11	NS	1	1	2	0.019	0.324771	0.527408	0.58817	0.0561473	0.265552
Sgta	NS	1	1	1	0.632	0.865845	0.526592	0.588025	0.698958	0.765754
Uggt1	NS	2	1	2	0.547	0.844302	0.322455	0.561094	0.482424	0.654533
Kif1c	NS	1	1	1	0.603	0.854848	0.438459	0.584008	0.616117	0.724336
Ubr4	NS	1	1	1	0.18	0.63823	0.522424	0.587111	0.316345	0.548151
Zcrb1	NS	1	1	1	0.403	0.794833	0.149848	0.44327	0.229897	0.488365
Sbno2	NS	1	1	1	0.414	0.799986	0.382543	0.577765	0.450223	0.638451
Snx12	NS	1	1	1	0.216	0.666734	0.243643	0.522356	0.207588	0.470379
Zfp335	NS	1	1	2	0.082	0.534232	0.468245	0.584008	0.16356	0.429765
Nipa2	NS	1	1	2	0.443	0.813147	0.551306	0.598037	0.588505	0.712654
Atp5g2	DB	1	1	2	0	0	0.595628	0.623387	0	0
Srp54b	NS	1	1	1	0.879	0.954234	0.455654	0.584008	0.766992	0.803556
Dhrs7	NS	2	2	2	0.341	0.759211	0.228445	0.510315	0.276726	0.524109
Ascc3	NS	1	1	1	0.955	0.982336	0.162503	0.453824	0.444326	0.633589
Lsm7	NS	1	1	1	0.069	0.508595	0.051443	0.276004	0.0235724	0.169321
Phc3	NS	1	2	1	0.393	0.788812	0.536285	0.592115	0.538921	0.687726
2210016F16Rik	NS	1	3	2	0.106	0.561682	0.12567	0.411556	0.0708468	0.293923
Rtn3	NS	1	1	1	0.499	0.827733	0.384533	0.577765	0.508655	0.668857
U2af2	NS	1	1	1	0.451	0.814	0.423966	0.583568	0.507543	0.6679
Pgam5	NS	1	1	1	0.586	0.851503	0.243073	0.522356	0.420034	0.622793
Abi1	NS	1	1	2	0.221	0.670025	0.225717	0.508452	0.199438	0.462381
Gramd1a	NS	1	1	2	0.087	0.542357	0.152756	0.445467	0.0707119	0.293923
Tma16	NS	2	2	2	0.213	0.66537	0.005955	0.0918192	0.00972873	0.104028
Cbx3	NS	1	1	1	0.051	0.474111	0.000888635	0.0296015	0.000498604	0.0168641
Timm8b	NS	1	1	1	0.91	0.964827	0.425396	0.584008	0.754495	0.797191
Cebpb	DZ	1	1	1	0.007	0.199898	7.54363e-05	0.0062752	8.16058e-06	0.000505426
Snx30	NS	2	2	2	0.966	0.987077	0.0217988	0.178832	0.102351	0.344217
Csde1	NS	1	1	1	0.504	0.829178	0.45854	0.584008	0.569645	0.701766
Ubn2	NS	2	2	2	0.693	0.88675	0.382306	0.577765	0.616845	0.724364
Bola3	NS	2	2	1	0.203	0.656344	0.406517	0.578083	0.288391	0.532251
Mrpl28	NS	1	1	1	0.782	0.924306	0.504027	0.584008	0.761112	0.800555
Tsg101	NS	1	1	1	0.172	0.630975	0.0123838	0.132049	0.0152331	0.135031
Nrd1	NS	1	1	2	0.004	0.152608	0.57925	0.613922	0.0163753	0.140457
Fam76b	NS	1	1	2	0.094	0.54669	0.295412	0.548638	0.127288	0.383597
Gatm	NS	2	2	2	0.735	0.905272	0.399792	0.577765	0.65372	0.743644
Trim28	NS	1	1	1	0.189	0.647515	0.047863	0.26552	0.0516118	0.255831
Cops5	NS	1	1	2	0.393	0.788812	0.549519	0.597347	0.546955	0.691524
Gas6	NS	2	1	2	0.75	0.909708	0.00392348	0.0741967	0.0200935	0.155562
Drg1	NS	1	1	1	0.097	0.550706	0.445686	0.584008	0.17903	0.444916
Ncstn	NS	1	2	1	0.022	0.347411	0.563563	0.604178	0.0668297	0.287645
BC029722	NS	2	2	2	0.566	0.846958	0.261158	0.529918	0.430408	0.627136
Fabp5	NS	1	1	1	0.88	0.955102	0.0835095	0.353327	0.265339	0.515649
Pmpca	NS	1	2	2	0.406	0.794833	0.378109	0.577172	0.44119	0.63313
Asah1	NS	1	1	1	0.193	0.650012	0.498987	0.584008	0.32168	0.551547
Eml3	NS	1	1	1	0.108	0.567863	0.43227	0.584008	0.189744	0.453219
Cflar	NS	2	2	2	0.953	0.982336	0.127862	0.413891	0.378346	0.596865
Srgn	NS	1	1	1	0.759	0.913366	0.196368	0.4854	0.43275	0.628981
Id2	DE	1	1	1	0.008	0.208481	0.000108562	0.00804911	1.29897e-05	0.000783837
Cmah	NS	1	1	1	0.048	0.467167	0.489868	0.584008	0.111694	0.361028
Soat1	NS	1	1	1	0.463	0.817492	0.277303	0.542129	0.391937	0.606418
Lcp1	NS	1	1	1	0.778	0.922038	0.326974	0.561299	0.602615	0.718288
Plk3	DZ	1	2	2	0.006	0.19204	0.000288311	0.0143266	2.46808e-05	0.00141811
2510039O18Rik	NS	1	1	1	0.205	0.657461	0.343572	0.568495	0.257297	0.506835
Tmem219	NS	1	1	2	0.655	0.873761	0.169847	0.459172	0.355552	0.578947
Wbp1l	NS	2	1	2	0.11	0.571449	0.00531406	0.0883841	0.00493631	0.0712949
Kctd12	DZ	1	1	1	0.147	0.611622	1.16878e-06	0.000272968	2.84807e-06	0.000196847
Sp1	NS	1	1	2	0.191	0.648774	0.302039	0.550587	0.222259	0.481798
Surf1	NS	2	2	2	0.247	0.695654	0.0462464	0.262156	0.0625075	0.276597
Syngr2	NS	2	2	2	0.059	0.492496	0.378977	0.577545	0.107337	0.353309
Wdr7	NS	1	1	1	0.607	0.856445	0.299129	0.549398	0.491351	0.6597
Exosc4	NS	2	2	2	0.493	0.824313	0.0243539	0.187004	0.0651027	0.283008
Dnajb1	NS	1	1	1	0.655	0.873761	0.47603	0.584008	0.675169	0.753489
Npc1	NS	1	1	1	0.091	0.54669	0.126397	0.412289	0.0628615	0.277323
Hist2h2aa2	NS	2	2	1	0.007	0.199898	0.269518	0.53823	0.0137214	0.126816
Bre	NS	1	1	2	0.116	0.576739	0.0682644	0.319502	0.0462334	0.238881
Psmc3	NS	1	1	1	0.517	0.834373	0.46403	0.584008	0.58237	0.710677
Cct3	NS	1	2	1	0.213	0.66537	0.467545	0.584008	0.329307	0.556705
Sqstm1	NS	1	1	3	1	1	NA	NA	1	1
C1qb	NS	1	1	1	0.507	0.829178	0.319451	0.560119	0.456796	0.64129
Slc25a39	NS	1	1	2	0.007	0.199898	0.327421	0.561443	0.0162232	0.14016
Rab18	NS	1	1	1	0.653	0.873649	0.045573	0.260874	0.134351	0.391879
Txnrd1	NS	1	1	1	0.249	0.695654	0.0681651	0.319502	0.0861577	0.318332
Ankrd52	NS	1	1	1	0.327	0.752274	0.285918	0.543646	0.315064	0.546975
Srxn1	NS	1	1	2	0.661	0.87467	0.0367976	0.233535	0.114716	0.365261
Emc1	NS	2	2	2	0.472	0.820268	0.026462	0.194959	0.0672318	0.287917
Zmiz1	DM	1	1	2	0.123	0.582509	0.25331	0.524065	0.139232	0.40024
Trim8	NS	1	1	1	0.6	0.854149	0.405106	0.577765	0.586861	0.71251
Alg5	NS	1	1	2	0.269	0.710333	0.0817113	0.349518	0.105893	0.351598
Nrp2	NS	1	1	1	0.506	0.829178	0.106925	0.388675	0.211918	0.473868
Mrps23	NS	2	2	1	0.83	0.935098	0.0713705	0.326835	0.226655	0.486023
Tmem50a	NS	1	1	1	0.482	0.8223	0.368252	0.574351	0.484355	0.655361
Ndufa6	NS	1	2	1	0.105	0.561682	0.153242	0.445699	0.0825362	0.312477
Gm5177	NS	1	1	1	0.028	0.384818	0.607457	0.632233	0.0863031	0.318332
Azi2	NS	2	2	1	0.753	0.911205	0.194727	0.482786	0.428135	0.625544
Cox7a2l	NS	1	1	1	0.562	0.846958	0.11503	0.399781	0.241703	0.496049
Nr3c1	NS	1	2	1	0.02	0.333497	0.539527	0.59313	0.0596618	0.270978
Tmem199	NS	1	1	2	0.675	0.882664	0.497319	0.584008	0.702118	0.76763
Fam120a	NS	2	2	2	0.964	0.986725	0.101257	0.382663	0.324731	0.554273
Tmem176b	NS	1	1	2	0.282	0.720331	0.037931	0.238321	0.0592356	0.270569
Ndufc2	NS	1	1	1	0.843	0.941294	0.187472	0.477211	0.449608	0.638281
Kpna2	NS	1	1	2	0.388	0.788063	0.455837	0.584008	0.48326	0.65522
Ormdl2	NS	1	1	1	0.669	0.878189	0.248021	0.523099	0.463965	0.644711
Anapc2	NS	2	1	2	0.697	0.888768	0.5555	0.600357	0.754565	0.797191
Mfsd10	NS	1	1	1	0.591	0.853085	0.50775	0.584008	0.661289	0.747367
Ccndbp1	NS	1	1	2	0.891	0.95917	0.369671	0.575041	0.695167	0.763883
Ubn1	NS	1	1	1	0.957	0.982336	0.491948	0.584008	0.82546	0.842598
Trpm7	NS	1	1	2	0.397	0.79151	0.545983	0.596419	0.548171	0.691694
Gapdh	NS	1	1	1	0.056	0.488234	NA	NA	0.056	0.265471
Ech1	NS	1	1	2	0.054	0.482258	0.244356	0.522614	0.0703029	0.293892
Atf2	NS	1	1	2	0.842	0.941294	0.337861	0.565453	0.642096	0.73785
Nsd1	NS	1	2	1	0.135	0.600574	0.129621	0.416091	0.0882926	0.321671
Rnmt	NS	1	1	1	0.246	0.694597	0.383984	0.577765	0.317346	0.548514
Mrp63	NS	1	1	1	0.438	0.810249	0.00406247	0.074415	0.0130454	0.121987
Mkrn1	NS	2	1	1	0.461	0.817492	0.267008	0.536362	0.380945	0.598593
Cenpb	NS	1	1	1	0.08	0.532106	0.218186	0.502938	0.0881145	0.321671
Zfp385a	NS	1	3	2	0.272	0.710777	0.111808	0.396964	0.136638	0.39517
Pkn2	NS	2	2	2	0.822	0.933213	0.738606	0.74676	0.910097	0.913546
Gm4791	NS	1	1	1	0.484	0.8223	0.296317	0.548638	0.421934	0.623448
Chuk	NS	2	1	2	0.953	0.982336	0.169189	0.459172	0.455475	0.640377
Prkrir	NS	1	1	1	0.513	0.832992	0.730408	0.739111	0.742516	0.793435
Commd3	NS	1	1	2	0.269	0.710333	0.286578	0.543646	0.274654	0.52205
Snrpd3	NS	2	1	1	0.088	0.544322	0.0303829	0.210291	0.0185135	0.148388
Rpf2	NS	1	1	1	0.645	0.870157	0.0205391	0.175518	0.0705299	0.293923
Arfrp1	NS	1	1	1	0.726	0.901639	0.505847	0.584008	0.735124	0.789303
Itga5	DM	1	1	2	0.001	0.0653288	6.7954e-05	0.00598893	1.1895e-06	9.0043e-05
2610507B11Rik	NS	2	2	2	0.119	0.576739	0.0838948	0.354636	0.0559756	0.265471
Afg3l2	NS	2	2	2	0.244	0.694597	0.392131	0.577765	0.320217	0.55135
Cpsf1	NS	1	1	1	0.581	0.851503	0.230373	0.513568	0.403021	0.613489
Sec23b	NS	1	1	1	0.634	0.867339	0.115712	0.400957	0.265008	0.515649
Bod1l	NS	1	1	2	0.865	0.950503	0.330862	0.561984	0.644249	0.738386
Gnas	NS	1	1	1	0.003	0.126611	0.0186502	0.166568	0.000603766	0.0191957
Rexo4	NS	1	1	1	0.704	0.89197	0.0592698	0.299183	0.174274	0.439903
Usp34	NS	1	1	1	0.824	0.933213	0.433662	0.584008	0.725065	0.784089
Celf2	NS	1	1	1	0.315	0.747381	0.0194477	0.169478	0.0373394	0.216369
Smyd5	NS	3	2	1	0.732	0.90321	0.0456712	0.260923	0.14704	0.408882
Tmem189	NS	1	1	1	0.489	0.824313	0.636256	0.654039	0.674387	0.753374
Zzef1	NS	1	1	1	0.144	0.608809	0.299639	0.549398	0.178767	0.444595
Atad3a	NS	2	1	3	0.497	0.826649	0.101621	0.382851	0.201299	0.464579
Smarca5	NS	1	2	1	0.015	0.289615	0.198399	0.487541	0.0202878	0.156185
Rab40c	NS	1	1	2	0.941	0.977484	0.492711	0.584008	0.820016	0.838477
Rnf40	NS	2	2	2	0.042	0.451122	0.22231	0.504818	0.0529761	0.258443
Hpcal1	NS	1	1	1	0.578	0.85145	0.523559	0.587111	0.664331	0.748314
2700070H01Rik	NS	1	1	1	0.412	0.79936	0.489005	0.584008	0.524248	0.677639
Mon2	NS	2	3	1	0.24	0.689079	0.473825	0.584008	0.360945	0.583507
Csf1r	DE	1	1	1	0	0	NA	NA	0	0
Mvp	NS	2	1	2	0.085	0.536197	0.520013	0.587111	0.182065	0.448228
Cpsf2	NS	2	2	1	0.995	0.998349	0.0251619	0.189253	0.117355	0.368828
Hnrnph2	NS	2	2	2	0.309	0.741631	0.497216	0.584008	0.441429	0.63313
Ccdc59	NS	1	1	1	0.358	0.767327	0.388389	0.577765	0.413372	0.620097
Ube3b	NS	1	1	1	0.957	0.982336	0.500297	0.584008	0.831411	0.84668
Rnf11	NS	2	1	2	0.731	0.90321	0.439122	0.584008	0.685754	0.759388
1500012F01Rik	NS	1	1	1	0.724	0.901571	0.248616	0.523099	0.488661	0.657679
Tmem41b	NS	1	1	2	0.372	0.776737	0.427069	0.584008	0.451138	0.638799
Rbm26	NS	1	1	1	0.807	0.927656	0.407455	0.578312	0.694544	0.763883
Bcl2a1b	NS	1	1	1	0.266	0.710163	0.104438	0.386856	0.127329	0.383597
Cops8	NS	1	1	1	0.964	0.986725	0.0159125	0.151083	0.0794182	0.306978
Sdf2l1	NS	1	1	1	0.312	0.745455	0.202111	0.488196	0.237333	0.492869
Ajuba	NS	1	1	1	0.054	0.482258	0.360174	0.571891	0.0960788	0.334022
Dnajc8	NS	2	1	1	0.638	0.86808	0.666365	0.680496	0.788778	0.8151
Pitrm1	NS	1	1	1	0.627	0.864709	0.480267	0.584008	0.662547	0.747807
Smg9	NS	1	1	1	0.436	0.810249	0.123892	0.409685	0.211663	0.473736
Aoc2	NS	1	1	1	0.576	0.850974	0.0963187	0.376489	0.215912	0.478034
Tnip1	DZ	1	1	2	0.295	0.730075	5.2137e-05	0.00507359	0.000185833	0.0077064
Nolc1	NS	1	1	1	0.314	0.747239	0.165703	0.456189	0.20583	0.468874
Tmem14c	NS	2	2	1	0.462	0.817492	0.462738	0.584008	0.543609	0.690405
Dctn1	NS	2	2	1	0.098	0.551134	0.0852099	0.357103	0.0483116	0.244844
Atad2	NS	1	1	1	0.167	0.622692	0.24128	0.522326	0.169699	0.434621
Ddx1	NS	1	1	2	0.063	0.496771	0.449	0.584008	0.12914	0.386657
Vav1	NS	1	1	1	0.221	0.670025	0.130635	0.417657	0.131214	0.389154
Arhgap17	NS	1	1	1	0.58	0.851503	0.140488	0.432365	0.28579	0.530531
Fibp	NS	2	1	2	0.514	0.833764	0.817515	0.821571	0.784526	0.813084
Utp18	NS	2	1	2	0.114	0.576739	0.0941501	0.374196	0.0594016	0.270569
E430025E21Rik	NS	2	1	2	0.589	0.853085	0.0336173	0.223	0.0974595	0.335906
Fbxw8	NS	1	1	1	0.246	0.694597	0.0779386	0.341832	0.0949875	0.331908
Uqcrq	NS	1	1	1	0.663	0.875373	0.581633	0.614385	0.753081	0.797095
Clcn4-2	NS	1	1	2	0.139	0.604217	0.0970018	0.377235	0.0715463	0.294846
Vps25	NS	3	3	1	0.593	0.853085	0.0663122	0.315101	0.166571	0.432414
Dync1li1	NS	2	2	1	0.982	0.993457	0.152239	0.445467	0.433615	0.629
Eif3f	NS	1	1	1	0.465	0.819507	0.257593	0.528316	0.373966	0.594041
Nap1l1	NS	1	1	1	0.715	0.896617	0.0077875	0.104733	0.0344702	0.206518
Khdrbs1	NS	1	1	1	0.406	0.794833	0.0640053	0.309491	0.120841	0.375432
Gpr84	NS	1	2	1	0.246	0.694597	0.167815	0.458399	0.172863	0.437644
Gadd45gip1	NS	1	2	1	0.974	0.990618	0.164212	0.455357	0.453108	0.63969
Grpel1	NS	1	2	1	0.295	0.730075	0.0991712	0.380294	0.132577	0.391007
Eea1	NS	1	1	1	0.965	0.986725	0.704006	0.714251	0.942005	0.94339
Mpp7	NS	1	1	1	0.681	0.885411	0.591716	0.620963	0.769216	0.805178
AI607873	NS	1	1	2	0.974	0.990618	0.00648781	0.0955979	0.0383203	0.218078
Tpst2	NS	1	1	1	0.471	0.820268	0.276995	0.542038	0.396176	0.608791
Trappc10	NS	1	1	1	0.214	0.66537	0.0849854	0.356984	0.0910627	0.326397
Lyn	NS	1	1	1	0.353	0.766408	0.206085	0.491158	0.263403	0.513981
Noc2l	NS	1	1	1	0.816	0.931205	0.19051	0.481028	0.444821	0.633589
Senp2	DZ	2	2	2	0.016	0.295752	1.35543e-05	0.00186212	3.54449e-06	0.000234773
Pum1	NS	1	2	1	0.572	0.849274	0.680007	0.692309	0.75625	0.798264
Cul2	NS	2	2	1	0.477	0.821651	0.0818763	0.349903	0.165702	0.431821
Mgat5	NS	1	1	1	0.521	0.836582	0.00081205	0.0275879	0.00370953	0.0612136
Cast	NS	2	2	2	0.525	0.8384	0.329084	0.561512	0.476117	0.65191
Slc15a4	NS	2	2	1	0.495	0.824539	0.102617	0.385444	0.202163	0.465902
Ssna1	NS	1	1	1	0.468	0.820268	0.0103356	0.120401	0.0306256	0.193538
Vps33b	NS	2	2	4	0.285	0.721808	0.300329	0.549702	0.295996	0.537228
Gpr137b-ps	NS	1	1	2	0.034	0.410496	0.296255	0.548638	0.0563861	0.266243
Krr1	NS	1	1	2	0.101	0.554918	0.532692	0.590417	0.211035	0.473736
Cd300lf	DP	2	2	2	0.059	0.492496	0.259614	0.528837	0.0793246	0.306978
Ifi204	NS	2	1	1	0.25	0.696408	0.306516	0.552155	0.273472	0.521119
Arpc2	NS	1	1	1	0.319	0.748308	NA	NA	0.319	0.549607
Rnf4	NS	1	1	1	0.618	0.861515	0.0671366	0.317404	0.173525	0.438781
Bloc1s1	NS	1	1	1	0.66	0.87467	0.476033	0.584008	0.677936	0.755039
Birc5	NS	1	1	1	0.147	0.611622	0.351149	0.570342	0.204611	0.46778
BC017158	NS	1	1	1	0.387	0.787038	0.366956	0.573314	0.419197	0.622793
Fam20b	NS	1	1	1	0.645	0.870157	0.343966	0.568495	0.555913	0.69584
Hnrpdl	NS	1	1	1	0.363	0.770426	0.362485	0.572704	0.398447	0.610798
Adora2b	NS	3	1	1	0.874	0.953147	0.377055	0.57692	0.695355	0.763889
Styx	NS	2	2	1	0.551	0.844654	0.14412	0.437794	0.280566	0.526778
Zfp781	NS	1	2	1	0.844	0.941309	0.313038	0.556182	0.615869	0.724316
Galnt2	DP	2	2	2	0	0	0.449636	0.584008	0	0
Pira2	NS	1	2	1	0.945	0.979478	0.560374	0.603251	0.866202	0.873344
Fam63b	NS	1	2	3	0.219	0.668637	0.0357465	0.229989	0.0457965	0.237912
Ilk	NS	1	1	1	0.224	0.673554	0.346203	0.568495	0.275831	0.523662
Med10	NS	1	1	1	0.622	0.864709	0.268773	0.53776	0.466207	0.64632
Sugt1	NS	1	1	1	0.532	0.840102	0.198419	0.487541	0.342907	0.568215
Wdr81	NS	1	2	1	0.449	0.814	0.0314217	0.21364	0.0742238	0.298558
Zdhhc3	NS	2	2	2	0.231	0.680866	0.279902	0.542349	0.241732	0.496049
Dennd5b	NS	1	1	1	0.421	0.800538	0.00580637	0.0910119	0.0171454	0.14245
Ldb1	NS	2	2	1	0.813	0.929115	0.173161	0.461579	0.416787	0.622133
Nmrk1	NS	1	1	1	0.021	0.339488	0.402862	0.577765	0.048835	0.246449
Tmem206	DP	2	2	2	0.368	0.772784	0.165771	0.456189	0.23162	0.489584
Eif2c3	NS	1	2	1	0.698	0.889265	0.125509	0.411556	0.300917	0.539501
Mtx1	NS	1	1	1	0.616	0.860487	0.09195	0.371936	0.219259	0.480095
Rfc2	NS	1	1	1	0.634	0.867339	0.442604	0.584008	0.637207	0.734374
Snrpe	NS	2	2	1	0.198	0.655282	0.154553	0.446945	0.1373	0.396118
Zfp593	NS	1	3	1	0.273	0.711052	0.380544	0.577765	0.339137	0.564913
Kansl3	NS	1	1	2	0.683	0.886079	0.022515	0.179523	0.0795774	0.306978
Esf1	NS	2	2	1	0.151	0.613272	0.36132	0.572304	0.213243	0.474549
6820431F20Rik	NS	1	1	2	0.01	0.239648	0.382629	0.577765	0.0251229	0.174344
Map3k2	NS	2	1	1	0.424	0.802722	0.116041	0.401801	0.197388	0.460766
Mcmdc2	NS	1	1	1	0.109	0.568732	0.418883	0.583003	0.186586	0.452016
Smarce1	NS	1	1	2	0.038	0.43668	0.431922	0.584008	0.0838653	0.31567
Ist1	NS	1	1	1	0.564	0.846958	0.382234	0.577765	0.546371	0.691336
Slfn5	NS	2	1	2	0.389	0.78808	NA	NA	0.389	0.605464
Mkl2	NS	1	1	1	0.196	0.654569	0.48018	0.584008	0.316532	0.548151
Gm8234	NS	1	1	1	0.082	0.534232	0.241762	0.522326	0.0975529	0.335906
Limd2	NS	1	1	2	0.184	0.64427	0.00583413	0.0911413	0.00841271	0.096437
Snx9	NS	1	1	2	0.593	0.853085	0.518369	0.586703	0.670002	0.750881
Nme1	NS	1	1	2	0.018	0.315596	0.00286743	0.0625877	0.00056113	0.0182097
Chrac1	NS	1	1	3	0.985	0.995226	0.220273	0.503545	0.548497	0.691694
Slc25a11	NS	2	2	2	0.015	0.289615	0.460052	0.584008	0.0412399	0.225556
Srsf6	NS	1	1	1	0.625	0.864709	0.175881	0.464746	0.352636	0.577118
Gm12070	NS	1	1	1	0.015	0.289615	0.509526	0.584008	0.0448942	0.235534
Mrps12	NS	1	1	1	0.47	0.820268	0.175909	0.464746	0.288776	0.532502
Tor1aip2	NS	2	1	2	0.2	0.655778	0.118316	0.403359	0.112254	0.361473
Inf2	DM	1	1	2	0.201	0.655778	0.073366	0.331905	0.0769291	0.303453
Derl1	NS	1	1	1	0.555	0.845697	0.383917	0.577765	0.542511	0.68993
Plcg2	NS	2	2	2	0.094	0.54669	0.0993276	0.380294	0.052975	0.258443
Mrpl35	NS	1	1	1	0.58	0.851503	0.0736387	0.331905	0.17739	0.443481
Mrpl11	NS	2	2	2	0.723	0.901571	0.320231	0.560218	0.570265	0.70183
Fus	NS	1	2	1	0.048	0.467167	0.500985	0.584008	0.113689	0.363419
Blvra	DM	1	2	1	0.06	0.492496	0.153046	0.445467	0.0522539	0.257172
Erp29	NS	1	1	2	0.055	0.485731	0.501831	0.584008	0.126685	0.383107
Hsdl1	NS	1	1	2	0.042	0.451122	0.428351	0.584008	0.0902756	0.324679
Mbd3	NS	1	1	1	0.024	0.365674	0.245773	0.52301	0.0361761	0.211865
Epn1	NS	1	3	2	0.173	0.631511	0.0151233	0.147567	0.018173	0.146645
Trappc6a	NS	1	1	1	0.128	0.591504	0.0612919	0.302924	0.0458784	0.238078
Rgs19	NS	1	1	1	0.845	0.941543	0.108348	0.390977	0.310443	0.54424
Prr11	NS	1	1	1	0.365	0.770897	0.0308369	0.211814	0.0617576	0.274741
Dpep2	NS	1	1	1	0.421	0.800538	0.381574	0.577765	0.45439	0.640131
Slc39a1	NS	1	1	1	0.018	0.315596	NA	NA	0.018	0.145897
Rbm5	NS	1	1	1	0.452	0.814	0.125306	0.411556	0.219251	0.480095
Tbcb	NS	1	1	1	0.801	0.925829	0.0251698	0.189253	0.0988698	0.338729
Fes	NS	1	1	2	0.711	0.894895	0.609452	0.633737	0.795696	0.820116
Rab6a	NS	1	2	1	0.853	0.946697	0.269774	0.538345	0.568197	0.701302
Oaz1	NS	1	1	1	0.478	0.821651	NA	NA	0.478	0.652635
Gm6644	NS	1	1	3	0.794	0.924306	0.162093	0.453376	0.392574	0.606501
Csf3r	NS	1	3	1	0.388	0.788063	0.244796	0.52282	0.318573	0.54916
Nras	NS	1	1	2	0.209	0.664481	0.170913	0.459511	0.154743	0.417641
Psmb1	NS	1	1	1	0.168	0.624955	0.129279	0.415466	0.104893	0.349814
Pom121	NS	2	2	1	0.176	0.634905	0.0137178	0.140802	0.0169639	0.141931
Dok1	NS	1	1	2	0.226	0.675733	0.0410337	0.245983	0.0526795	0.257671
Gm17821	NS	1	1	1	0.805	0.927306	NA	NA	0.805	0.827024
Twf2	NS	1	1	1	0.446	0.813374	0.0763208	0.33791	0.1491	0.410774
Tnks	NS	1	1	1	0.451	0.814	0.26611	0.535558	0.374464	0.594392
Eif4b	NS	1	2	1	0.597	0.853085	0.0200893	0.172582	0.0650445	0.283008
4833439L19Rik	NS	1	1	1	0.77	0.919181	0.289249	0.543646	0.557213	0.696156
Ccdc71l	NS	2	1	1	0.616	0.860487	0.357733	0.571518	0.553659	0.694111
Shisa5	NS	1	1	1	0.252	0.698171	0.304691	0.550587	0.273865	0.521383
Rnps1	NS	1	1	1	0.446	0.813374	0.376507	0.57692	0.467538	0.647354
Mll3	NS	2	2	1	0.884	0.956614	0.127721	0.413891	0.359174	0.581929
Ado	NS	1	1	2	0.062	0.495273	0.361265	0.572304	0.107485	0.353309
D14Abb1e	NS	1	1	1	0.53	0.840102	0.363853	0.572704	0.510238	0.668957
Psmd7	NS	1	1	2	0.055	0.485731	0.00751899	0.102815	0.00363536	0.0606191
Actb	NS	1	1	1	0.012	0.263724	NA	NA	0.012	0.117511
Supt5	NS	1	1	1	0.53	0.840102	0.134582	0.423036	0.259668	0.509612
Eno1	NS	1	1	1	0.864	0.950061	0.138078	0.430262	0.372944	0.593648
Actr2	DE	1	1	1	0.007	0.199898	0.118925	0.403359	0.00673564	0.0870522
Snrnp48	NS	1	1	1	0.293	0.727769	0.0352098	0.228107	0.0575042	0.268509
Gskip	NS	1	1	2	0.018	0.315596	0.00444309	0.0780213	0.000834448	0.0235472
Rsu1	NS	1	2	1	0.03	0.397417	0.486523	0.584008	0.0762921	0.30219
Gcsh	NS	1	2	1	0.086	0.538234	0.148513	0.44327	0.0684648	0.290844
Sass6	NS	1	1	1	0.652	0.872688	0.0216659	0.178832	0.0742999	0.298558
Slc9a9	DZ	1	1	2	0.123	0.582509	1.99786e-06	0.000444381	3.98561e-06	0.000256856
Col4a3bp	NS	2	1	2	0.237	0.685833	0.186366	0.475692	0.181964	0.448228
Noc4l	NS	1	2	1	0.098	0.551134	0.478915	0.584008	0.190505	0.453219
Ndufa4	NS	1	1	1	0.357	0.766907	0.0630144	0.306605	0.107856	0.353309
Rcbtb2	DZ	2	2	1	0.123	0.582509	3.36366e-07	0.000120859	7.44741e-07	5.82241e-05
Dph1	NS	1	1	1	0.699	0.889265	0.568054	0.607042	0.763821	0.801819
Ccl9	NS	2	2	2	0.195	0.653058	0.337604	0.565453	0.24494	0.498679
Wbscr22	NS	2	2	2	0.74	0.905646	0.567975	0.607042	0.784611	0.813084
Sh3bp2	NS	1	1	1	0.493	0.824313	0.537377	0.592142	0.61683	0.724364
Snx1	DZ	1	1	1	0.291	0.725826	0.000342936	0.0155107	0.00101914	0.0271524
Usp15	NS	1	1	1	0.461	0.817492	0.0959093	0.376275	0.182105	0.448228
Cd151	NS	2	2	3	0.551	0.844654	0.419332	0.583003	0.569569	0.701766
Laptm5	DE	1	1	1	0	0	NA	NA	0	0
Spin1	NS	1	1	1	0.656	0.874228	0.0608661	0.301491	0.168524	0.434264
Usp19	NS	2	2	1	0.579	0.85145	0.518718	0.586866	0.661598	0.747491
Spcs2	NS	1	1	1	0.317	0.747662	0.501027	0.584008	0.451056	0.638799
Tmem147	NS	1	2	1	0.025	0.374921	0.397529	0.577765	0.055767	0.265422
Eif2b1	NS	2	2	3	0.279	0.716892	0.458394	0.584008	0.39091	0.606064
App	NS	1	1	1	0.867	0.95073	0.118925	0.403359	0.337367	0.56376
Zfp937	NS	1	1	1	0.477	0.821651	0.781227	0.787465	0.740494	0.792686
Ndufa11	NS	1	1	1	0.231	0.680866	0.571727	0.609526	0.399433	0.611484
Mapk9	NS	1	3	1	0.411	0.799046	0.346196	0.568495	0.419733	0.622793
Atp6v1a	NS	1	1	1	0.615	0.860487	0.0589239	0.298995	0.156464	0.419003
Cep250	NS	1	1	1	0.845	0.941543	0.362445	0.572704	0.668671	0.750504
Ncf4	NS	1	3	1	0.421	0.800538	0.177035	0.466104	0.268056	0.518184
Ctsl	NS	1	1	1	0.31	0.74291	0.184428	0.473902	0.220783	0.480682
Minpp1	NS	1	2	1	0.391	0.788132	0.353844	0.571518	0.412008	0.619051
Plxnd1	NS	1	1	1	0.518	0.834575	0.00332824	0.0680545	0.0126942	0.120595
Ccdc124	NS	1	2	2	0.014	0.285325	0.275303	0.5409	0.0252784	0.174968
Exoc3	NS	1	2	1	0.526	0.8384	0.345587	0.568495	0.491705	0.659829
Cpox	NS	1	1	1	0.245	0.694597	0.666309	0.680496	0.459128	0.642778
Ndufb5	NS	1	1	1	0.335	0.757523	0.654186	0.669765	0.551823	0.693047
Spp1	DE	1	1	1	0.098	0.551134	0.152398	0.445467	0.0777223	0.304334
Sbf2	NS	2	1	1	0.498	0.826649	0.280094	0.542349	0.414246	0.620626
Akap13	NS	1	1	1	0.334	0.757523	0.00224754	0.0543048	0.00615147	0.0820916
E2f1	NS	1	1	2	0.646	0.870275	0.35655	0.571518	0.568512	0.701302
Enpp1	NS	1	1	3	0.99	0.997438	0.296569	0.548638	0.653421	0.743644
Snrpb2	NS	2	1	1	0.342	0.75931	0.330083	0.561683	0.359138	0.581929
Fundc2	NS	1	1	2	0.614	0.859708	0.487594	0.584008	0.660448	0.74705
Fkbp4	NS	1	2	1	0.504	0.829178	0.025939	0.192846	0.0697745	0.293434
Kdm5c	NS	1	1	1	0.191	0.648774	0.154107	0.446707	0.133208	0.391842
Rabac1	DM	1	2	1	0	0	0.284358	0.543544	0	0
Xpnpep1	NS	1	1	1	0.934	0.974671	0.495294	0.584008	0.819219	0.837841
Il1rl1	NS	1	1	2	0.381	0.783185	0.23459	0.516986	0.305217	0.541478
Snf8	NS	1	1	1	0.374	0.778188	0.0973307	0.377432	0.157006	0.419391
Ddx46	NS	1	1	1	0.737	0.905631	0.490308	0.584008	0.729178	0.786575
Tsc2	NS	2	1	2	0.362	0.770017	0.0245505	0.187378	0.0508631	0.25373
Ugp2	NS	1	1	1	0.801	0.925829	0.58869	0.619099	0.826021	0.84299
Ranbp3	NS	3	2	3	0.957	0.982336	0.337604	0.565453	0.688121	0.760169
Csnk1g1	NS	2	1	1	0.389	0.78808	0.418747	0.583003	0.458488	0.642601
Ccdc167	NS	1	1	1	0.908	0.96441	0.199319	0.487865	0.490344	0.658534
Stim2	NS	3	2	1	0.432	0.809477	0.379876	0.577682	0.460686	0.643287
Srebf2	NS	2	2	1	0.326	0.75215	0.0415435	0.247383	0.0718042	0.294846
Hmgn1	NS	1	1	2	0.112	0.57619	0.193601	0.482298	0.104757	0.349785
Zc3h12a	NS	1	1	1	0.432	0.809477	0.00920772	0.114716	0.0259628	0.177642
Abl2	NS	2	2	2	0.027	0.380956	0.386392	0.577765	0.0580346	0.268687
Pank2	NS	1	1	1	0.774	0.920271	0.37608	0.57692	0.650326	0.741706
Atp6v0b	NS	1	1	1	0.008	0.208481	NA	NA	0.008	0.0944356
Nap1l4	NS	1	1	1	0.794	0.924306	0.17925	0.468657	0.419807	0.622793
Atp5f1	NS	1	1	1	0.405	0.794833	0.490733	0.584008	0.519867	0.674919
Lrrfip1	DE	1	1	1	0.003	0.126611	0.000136649	0.00874367	6.43914e-06	0.000404056
Hook3	NS	1	1	1	0.855	0.946933	0.246283	0.523041	0.538628	0.687726
Higd1a	NS	2	2	2	0.706	0.892607	0.53711	0.592115	0.746906	0.795223
Usp25	NS	1	1	1	0.568	0.847822	0.00934098	0.115141	0.033102	0.2017
Psen2	NS	1	1	2	0.312	0.745455	0.49014	0.584008	0.440086	0.633047
Acp1	NS	2	2	1	0.923	0.971482	0.113221	0.397662	0.340526	0.565843
Seh1l	NS	1	2	1	0.386	0.787038	0.562286	0.604013	0.54861	0.691694
Il18bp	NS	3	3	1	0.677	0.884309	0.132305	0.419638	0.30568	0.541589
Nars	NS	1	1	1	0.197	0.655282	0.196088	0.485387	0.164319	0.43057
AI597468	NS	1	1	1	0.583	0.851503	0.00100865	0.0320505	0.00496234	0.0712949
Vamp4	NS	1	1	1	0.444	0.813147	0.092999	0.374159	0.172892	0.437644
Sbno1	NS	1	2	1	0.232	0.680866	0.473149	0.584008	0.352294	0.576954
Pkig	NS	1	2	1	0.27	0.710777	0.396709	0.577765	0.346386	0.572398
Trim47	NS	2	2	1	0.878	0.9538	0.468751	0.584008	0.776946	0.808778
Btbd16	NS	1	1	1	0.406	0.794833	0.0577302	0.297307	0.111412	0.360718
Hnrnpl	NS	1	1	1	0.211	0.66537	0.390745	0.577765	0.288202	0.532108
Upf1	NS	2	2	2	0.342	0.75931	0.45202	0.584008	0.443208	0.633401
Hsd3b7	NS	1	2	1	0.675	0.882664	0.0501037	0.271675	0.148358	0.410345
Mga	NS	2	1	2	0.503	0.829178	0.420362	0.583033	0.539982	0.687969
Arl4c	DZ	1	2	2	0.005	0.174051	3.99477e-08	1.86596e-05	4.6607e-09	3.96909e-07
Capza1	NS	1	1	1	0.677	0.884309	0.0464258	0.262536	0.140179	0.40175
Atp5e	NS	1	1	1	0.105	0.561682	0.26709	0.536362	0.128274	0.385227
Mob3c	NS	2	2	2	0.772	0.919268	0.170105	0.459172	0.397918	0.610184
Hmgcl	NS	1	1	2	0.404	0.794833	0.040861	0.245983	0.0842547	0.316659
Psme2	DM	1	1	2	0.002	0.107169	0.393448	0.577765	0.00641116	0.0835378
Rnasek	NS	1	1	1	0.011	0.253425	0.0257015	0.191776	0.00259281	0.0488739
Spred2	NS	1	1	1	0.391	0.788132	0.27841	0.542349	0.350274	0.575425
Trmt6	NS	1	1	1	0.174	0.631511	0.0358068	0.23006	0.0378703	0.216964
Bcar3	DZ	1	1	1	0.255	0.698905	0.000131815	0.00874367	0.000379846	0.0137234
Tmbim4	NS	1	1	2	0.834	0.937169	0.607066	0.632233	0.850896	0.861555
Golgb1	NS	1	1	1	0.177	0.637066	0.483409	0.584008	0.295921	0.537228
Pip4k2a	NS	2	2	1	0.493	0.824313	0.00794317	0.106007	0.0256211	0.176571
Smarcad1	NS	1	1	1	0.51	0.83095	0.494764	0.584008	0.599792	0.716779
Shc1	NS	2	2	2	0.001	0.0653288	0.365704	0.573314	0.00325977	0.0565755
Ankrd33b	DZ	1	1	1	0.176	0.634905	0.000207192	0.0116601	0.000409114	0.0145602
D830005E20Rik	NS	1	1	1	0.992	0.997438	0.471703	0.584008	0.823292	0.840746
4933434E20Rik	NS	1	1	1	0.054	0.482258	0.000811543	0.0275879	0.000483605	0.0165493
Itfg1	NS	1	1	1	0.224	0.673554	0.410629	0.579646	0.311463	0.54469
Rhoc	NS	1	1	1	0.969	0.988272	0.0501575	0.271675	0.195581	0.459034
Entpd4	NS	1	1	1	0.583	0.851503	0.086017	0.358737	0.200229	0.463541
Ftsj3	NS	2	2	2	0.661	0.87467	0.347945	0.568866	0.568013	0.701302
1810030O07Rik	NS	2	1	2	0.942	0.978097	0.22801	0.510178	0.545151	0.691068
D1Ertd622e	NS	2	2	2	0.513	0.832992	0.00399957	0.074415	0.0147503	0.132226
Dstn	NS	1	2	1	0.442	0.813147	0.463843	0.584008	0.529902	0.681527
Zfp422	NS	3	1	1	0.819	0.93262	0.306224	0.55184	0.597677	0.71662
Map2k3	DZ	1	1	1	0.265	0.709593	4.22224e-05	0.00428741	0.000138749	0.00585571
Dennd4c	NS	1	1	1	0.293	0.727769	0.0915354	0.371147	0.123871	0.378922
Tlk1	NS	1	1	2	0.147	0.611622	0.509049	0.584008	0.26883	0.518629
Slc12a4	NS	1	1	1	0.261	0.704818	0.229573	0.512288	0.228575	0.487624
Pla2g2d	NS	1	1	1	0.382	0.783889	0.694367	0.705084	0.617256	0.724364
Gtdc1	NS	1	1	2	0.36	0.768849	0.494554	0.584008	0.485291	0.655452
Tars	NS	1	1	2	0.406	0.794833	0.0031717	0.0667609	0.00985727	0.104679
Slc10a3	NS	1	2	2	0.134	0.600574	0.0601368	0.300427	0.046908	0.241308
Hiat1	NS	1	1	1	0.446	0.813374	0.220373	0.503545	0.326297	0.55516
Gclc	NS	1	1	1	0.398	0.792179	0.356481	0.571518	0.418938	0.622793
Nfatc1	NS	1	1	1	0.874	0.953147	0.47993	0.584008	0.78388	0.812856
Ap3d1	NS	1	1	1	0.074	0.522824	0.0252156	0.189253	0.0135916	0.126106
Lypla2	NS	1	1	2	0.104	0.560425	0.426778	0.584008	0.182638	0.448231
Krtcap2	NS	1	1	1	0.94	0.977484	0.574664	0.610804	0.872854	0.879679
2-Mar	NS	1	1	1	0.603	0.854848	0.49114	0.584008	0.656541	0.745209
Pfas	NS	1	1	1	0.042	0.451122	0.00441119	0.0780213	0.00177742	0.0385297
Tbc1d20	NS	1	1	1	0.219	0.668637	0.0215217	0.178241	0.0299639	0.191296
Dnajb11	NS	1	2	2	0.14	0.604217	0.415883	0.581887	0.22378	0.483995
Prdx5	NS	1	1	1	0.026	0.375739	0.513446	0.584953	0.07097	0.293923
Asxl1	NS	1	1	1	0.582	0.851503	0.148392	0.44327	0.297886	0.538113
A330032B11Rik	NS	1	1	1	0.119	0.576739	0.359722	0.571518	0.177694	0.443481
Gm12191	NS	1	1	2	0.01	0.239648	0.452629	0.584008	0.0289585	0.187938
Pgd	NS	1	1	1	0.591	0.853085	0.0310991	0.212416	0.0918339	0.327422
Wdr46	NS	2	1	2	0.825	0.933213	0.0452377	0.260692	0.16004	0.424254
Fam65a	DP	2	2	2	0.132	0.598392	0.38872	0.577765	0.203697	0.466753
Sf3a3	NS	2	1	2	0.416	0.800538	0.138553	0.430644	0.222112	0.481698
Heatr1	NS	1	1	1	0.242	0.692736	0.799911	0.804974	0.511448	0.669898
Dgkd	NS	1	1	1	0.853	0.946697	0.178564	0.467932	0.438942	0.63269
Eif3j2	NS	1	1	2	0.979	0.992528	0.152357	0.445467	0.432968	0.628981
Hnrnpab	NS	1	1	1	0.533	0.840846	0.402862	0.577765	0.545058	0.691068
Inpp5f	NS	1	1	1	0.898	0.960646	0.406939	0.578083	0.733302	0.789021
G3bp2	NS	1	3	1	0.156	0.615864	0.423865	0.583568	0.245729	0.499242
Pgk1	NS	1	1	2	0.188	0.647515	0.628248	0.649087	0.370411	0.591195
Ddb1	NS	1	1	2	0.188	0.647515	0.261485	0.53001	0.197261	0.460766
Gm5113	NS	1	1	1	0.094	0.54669	0.289303	0.543646	0.125224	0.380619
Hspbp1	NS	1	2	1	0.199	0.655778	0.364196	0.572806	0.262687	0.513262
Otud4	NS	1	1	1	0.706	0.892607	0.820529	0.824235	0.895556	0.900276
B3gnt8	NS	1	1	1	0.772	0.919268	0.208727	0.493662	0.455292	0.64031
Loxl2	NS	1	1	1	0.406	0.794833	0.375078	0.57692	0.43888	0.63269
Sc5d	NS	2	2	1	0.888	0.958111	0.283574	0.543544	0.599082	0.71662
Ufc1	NS	2	1	2	0.873	0.953147	0.212269	0.494984	0.497693	0.661804
Dnajc3	NS	1	1	1	0.417	0.800538	0.144008	0.437794	0.228949	0.487624
Zfp830	NS	2	1	2	0.862	0.949614	0.454796	0.584008	0.759137	0.800326
Lrrc47	NS	1	1	1	0.322	0.749813	0.52425	0.587111	0.469117	0.647354
Wnk1	NS	1	1	1	0.185	0.646348	0.131923	0.418907	0.115023	0.365696
Pea15a	NS	1	1	1	0.764	0.916608	0.499976	0.584008	0.749594	0.79634
Timm44	NS	2	2	2	0.855	0.946933	0.323752	0.561094	0.632349	0.731427
Abhd16a	NS	1	3	1	0.045	0.455637	0.452616	0.584008	0.0996756	0.339713
Rnf126	NS	2	1	1	0.627	0.864709	0.0665798	0.316051	0.174336	0.439903
Ppp1r16b	NS	1	1	1	0.044	0.452233	0.367718	0.573876	0.0829043	0.313041
Dlst	NS	2	2	2	0.227	0.675757	0.620203	0.642486	0.416799	0.622133
Mak16	NS	2	1	2	0.854	0.946925	0.142854	0.436696	0.37865	0.596865
Dcaf10	NS	1	1	1	0.227	0.675757	0.527623	0.58817	0.373945	0.594041
Wdr91	NS	1	1	1	0.489	0.824313	0.312026	0.554872	0.439442	0.63269
Sumo3	NS	1	2	2	0.104	0.560425	0.114073	0.399427	0.0644701	0.281513
D15Ertd621e	NS	2	1	1	0.488	0.824313	0.259759	0.528837	0.388582	0.605317
Pigm	NS	2	2	1	0.485	0.822826	0.105247	0.387474	0.202905	0.466115
Elovl1	DM	1	2	1	0	0	0.410436	0.579646	0	0
Mfsd4	NS	1	1	1	0.08	0.532106	0.160336	0.451434	0.0687035	0.291242
Fnbp1	NS	2	2	1	0.974	0.990618	0.0192043	0.168667	0.0931316	0.328753
Neu3	NS	1	1	1	0.997	0.999305	0.38142	0.577765	0.747949	0.795665
Lpin2	NS	1	1	2	0.302	0.734066	0.212413	0.494984	0.240336	0.495125
Pdlim7	NS	1	1	1	0.895	0.959374	0.308804	0.553676	0.631799	0.731427
Foxn2	NS	2	2	1	0.936	0.975477	0.0678503	0.319251	0.238573	0.494477
Pdia6	NS	1	2	1	0.011	0.253425	0.0071517	0.101383	0.000822108	0.0234769
Tpcn2	NS	1	1	2	0.012	0.263724	0.00616134	0.0931394	0.000777239	0.0227402
Ppil2	NS	1	3	2	0.27	0.710777	0.173853	0.461886	0.190525	0.453219
Brd2	NS	1	1	2	0.751	0.909708	0.272205	0.539526	0.528962	0.681321
Slc25a1	NS	2	2	2	0.652	0.872688	0.0138058	0.140802	0.0514014	0.255347
Nceh1	NS	1	1	1	0.663	0.875373	0.265048	0.534791	0.481286	0.653712
Zmpste24	NS	2	2	2	0.826	0.93368	0.431755	0.584008	0.724336	0.783478
Slc2a1	DP	2	2	2	0.21	0.66537	0.517433	0.586491	0.349836	0.5753
Brwd1	NS	2	2	1	0.345	0.759956	0.684301	0.695922	0.576887	0.706879
Gpsm3	NS	1	1	1	0.293	0.727769	0.252148	0.523677	0.266359	0.516578
Serinc1	NS	1	1	1	0.162	0.620047	0.0485373	0.267988	0.045964	0.238087
Lsm11	NS	2	2	2	0.132	0.598392	0.173144	0.461579	0.109215	0.356743
Rbm17	NS	1	1	1	0.736	0.905335	0.393203	0.577765	0.648237	0.740111
Gnl3	NS	1	1	2	0.99	0.997438	0.639351	0.656642	0.922442	0.925547
Rab31	NS	1	1	1	0.563	0.846958	0.00249075	0.0572107	0.0106148	0.108865
Fam96b	NS	2	2	1	0.681	0.885411	0.354957	0.571518	0.584964	0.711476
Ubtf	NS	1	2	1	0.954	0.982336	0.00119471	0.0364738	0.00886381	0.0996969
Ubl5	NS	1	1	1	0.071	0.516157	0.0109124	0.124069	0.00632449	0.0829206
Clk2	NS	1	1	1	0.461	0.817492	0.661745	0.676222	0.667247	0.749438
Phf14	NS	1	1	1	0.32	0.749548	0.364572	0.572806	0.36731	0.588707
Fbxw2	NS	2	2	1	0.648	0.870756	0.351018	0.570342	0.564278	0.699881
4930519G04Rik	NS	1	1	1	0.732	0.90321	0.871386	0.872694	0.924663	0.927385
Rab8a	NS	1	1	1	0.537	0.842142	0.472286	0.584008	0.601563	0.717931
Ythdf2	NS	1	2	2	0.06	0.492496	0.160051	0.450904	0.0542157	0.26183
Gspt1	NS	1	1	2	0.963	0.986584	0.400179	0.577765	0.752842	0.797095
Fblim1	NS	2	1	1	0.393	0.788812	0.434889	0.584008	0.472845	0.649115
Bloc1s3	NS	1	1	1	0.899	0.960854	0.560567	0.603319	0.849295	0.8603
Qdpr	NS	1	1	1	0.808	0.927656	0.113404	0.397682	0.310627	0.54424
Fbxo43	NS	1	1	1	0.524	0.838295	0.235738	0.517207	0.381858	0.59904
Pbld1	NS	1	1	1	0.816	0.931205	0.0996576	0.38095	0.285383	0.530531
Crlf3	NS	2	3	2	0.41	0.798403	0.248107	0.523099	0.334213	0.561654
Hyal3	NS	1	1	1	0.11	0.571449	0.418981	0.583003	0.18791	0.452202
Pan3	NS	2	2	1	0.946	0.979478	0.11309	0.397662	0.3461	0.572314
Nol6	NS	2	2	1	0.879	0.954234	0.13869	0.430644	0.378463	0.596865
Tmed5	NS	2	2	2	0.453	0.814	0.329136	0.561512	0.432855	0.628981
Pafah1b1	NS	2	3	1	0.771	0.919268	0.487054	0.584008	0.743319	0.793969
Wbp4	NS	1	1	2	0.38	0.782478	0.456801	0.584008	0.477547	0.652635
Pmepa1	NS	1	1	1	0.021	0.339488	0.0138009	0.140802	0.00265076	0.0495743
Usp48	NS	1	2	1	0.931	0.973671	0.537207	0.592115	0.84667	0.858552
Clec4a1	NS	1	1	2	0.962	0.985771	0.00167241	0.0456832	0.0119574	0.117511
Tuba1c	NS	1	1	1	0.248	0.695654	0.374785	0.57692	0.313763	0.546575
Cav2	NS	1	1	1	0.872	0.952489	0.357833	0.571518	0.675438	0.753489
Ttc9c	NS	2	2	2	0.336	0.758705	0.461843	0.584008	0.444305	0.633589
Rin2	NS	1	1	1	0.571	0.848846	0.0056171	0.0903233	0.021625	0.163556
Dr1	NS	2	2	2	0.351	0.765745	0.0255415	0.190887	0.0512302	0.254762
Ube2i	DE	1	1	1	0	0	0.0487075	0.268293	0	0
Ube2l3	NS	1	1	1	0.354	0.766408	0.0349177	0.227159	0.0666648	0.287195
Srrm1	NS	1	1	1	0.946	0.979478	0.178618	0.467932	0.469408	0.647354
Sptlc2	NS	1	1	2	0.173	0.631511	0.00616143	0.0931394	0.00836104	0.0963685
Rybp	NS	1	1	1	0.417	0.800538	0.0501523	0.271675	0.101794	0.342834
Alg11	NS	2	2	2	0.414	0.799986	0.20367	0.490129	0.292853	0.535512
Sar1b	NS	1	1	1	0.935	0.975074	0.27162	0.539077	0.602039	0.718097
Mthfs	NS	1	1	1	0.267	0.710163	0.501281	0.584008	0.403011	0.613489
Ino80d	NS	1	1	1	0.305	0.736106	0.00776067	0.104733	0.0166782	0.141026
Psd4	NS	1	1	1	0.741	0.905646	0.00531705	0.0883841	0.0257537	0.176719
Max	NS	2	2	2	0.565	0.846958	0.164122	0.455357	0.313245	0.546123
Acsl4	NS	1	1	1	0.138	0.604217	0.347241	0.568502	0.19351	0.457058
Trappc3	NS	1	1	2	0.176	0.634905	0.00089356	0.0296015	0.00153454	0.0349414
Fads1	NS	1	1	1	0.732	0.90321	0.511446	0.584008	0.742201	0.793435
Odc1	DZ	1	2	2	0.078	0.526887	7.19086e-05	0.0062201	7.34267e-05	0.00368602
4930539E08Rik	NS	1	1	1	0.15	0.613272	0.642425	0.659219	0.321819	0.551547
Cnot4	NS	1	1	1	0.287	0.723799	0.139646	0.431846	0.169007	0.434264
Rbm22	NS	2	2	1	0.154	0.615613	0.0225605	0.179523	0.0231472	0.168535
Tomm6	NS	1	1	1	0.031	0.401736	0.236163	0.517653	0.0433187	0.232381
Cerk	NS	1	1	1	0.35	0.764613	0.397618	0.577765	0.413614	0.620097
Riok3	NS	1	2	1	0.205	0.657461	0.166399	0.456668	0.149345	0.410774
Arl5a	NS	1	1	1	0.382	0.783889	0.462066	0.584008	0.482644	0.654644
7-Mar	NS	1	1	3	0.323	0.749945	0.235337	0.517207	0.271889	0.520092
Cbfb	NS	1	1	2	0.693	0.88675	0.360202	0.571891	0.596047	0.716362
Gm16287	NS	1	1	1	0.202	0.655778	0.293807	0.546836	0.22697	0.48648
Cstb	DE	1	1	1	0	0	NA	NA	0	0
Jag1	NS	1	1	1	0.529	0.840102	0.0998716	0.38095	0.208192	0.470601
Capns1	NS	1	1	2	0.689	0.88675	0.560253	0.603251	0.753454	0.797095
Nsa2	NS	1	1	1	0.689	0.88675	0.136079	0.42545	0.315687	0.547632
Moap1	NS	2	2	1	0.442	0.813147	0.318481	0.560119	0.416765	0.622133
Dag1	NS	1	1	1	0.39	0.788097	0.584414	0.616207	0.564961	0.700546
Gm7102	NS	1	1	1	0.433	0.809477	0.414861	0.581887	0.488037	0.657679
Bcl2l1	NS	1	1	1	0.355	0.766408	0.394694	0.577765	0.415485	0.621533
Eif3h	NS	1	2	1	0.417	0.800538	0.469993	0.584008	0.515389	0.673026
Rab11b	NS	1	1	2	0.172	0.630975	0.193982	0.482541	0.146814	0.40888
Cpd	NS	1	1	2	0.443	0.813147	0.507102	0.584008	0.560094	0.696955
Eef2	NS	1	1	1	0.451	0.814	0.106242	0.387701	0.193497	0.457058
Cggbp1	NS	1	1	2	0.444	0.813147	0.0506619	0.273258	0.107847	0.353309
Ssr3	NS	1	1	2	0.142	0.605723	0.284131	0.543544	0.169869	0.434621
Tnfrsf26	NS	1	2	2	0.322	0.749813	0.368283	0.574351	0.371428	0.592223
Szrd1	NS	1	1	1	0.161	0.619701	0.14477	0.438252	0.110922	0.359855
Atp6ap2	NS	1	1	1	0.506	0.829178	0.146503	0.441494	0.267013	0.517636
Aif1	NS	1	1	1	0.592	0.853085	0.249527	0.523099	0.430226	0.627062
Cnpy2	NS	1	1	1	0.548	0.844302	0.0477921	0.265461	0.121584	0.37643
Ep300	NS	1	1	1	0.679	0.885411	0.0161892	0.153076	0.0605745	0.27171
Thap7	NS	2	2	2	0.747	0.908092	0.365193	0.572806	0.62717	0.729097
Srsf9	NS	1	1	1	0.753	0.911205	0.0806225	0.346766	0.230795	0.488965
Eif2s3x	NS	2	2	1	0.955	0.982336	0.148556	0.44327	0.418922	0.622793
Cpeb4	NS	2	1	2	0.162	0.620047	0.893304	0.893878	0.424448	0.624173
Bin3	NS	1	2	1	0.566	0.846958	0.0626779	0.305835	0.153926	0.416826
Sfr1	NS	1	1	1	0.164	0.620235	0.481555	0.584008	0.279463	0.526213
Rnf168	NS	1	1	1	0.857	0.948048	0.34564	0.568495	0.656609	0.745209
D130020L05Rik	NS	1	1	1	0.246	0.694597	0.113199	0.397662	0.127568	0.384072
Cops4	NS	1	1	1	0.564	0.846958	0.387796	0.577765	0.551161	0.692716
Ginm1	NS	1	2	2	0.152	0.613272	0.0363451	0.231607	0.0342438	0.205678
Plekhb2	NS	2	2	2	0.546	0.844302	0.142472	0.435812	0.276444	0.523941
Acbd6	NS	1	1	1	0.889	0.958111	0.293453	0.546576	0.611423	0.721964
Xylt2	NS	2	2	2	0.416	0.800538	0.15848	0.449668	0.245199	0.49887
Zfp326	NS	1	1	1	0.785	0.924306	0.406012	0.578083	0.683157	0.757786
Arrb2	DZ	1	1	1	0.409	0.798403	7.79194e-05	0.0062752	0.000361837	0.0131725
Mt1	DB	1	1	2	0	0	0.0465953	0.263156	0	0
Lars2	DM	2	2	1	0	0	NA	NA	0	0
Znrf3	NS	2	2	1	0.304	0.735181	0.000670672	0.0252638	0.00193648	0.0400321
Rcc2	NS	1	1	1	0.573	0.849862	0.0220284	0.178947	0.0678105	0.289515
Sdf4	NS	1	2	1	0.01	0.239648	0.0711129	0.326209	0.00586586	0.0803858
2700029M09Rik	NS	2	1	2	0.156	0.615864	0.0382231	0.23901	0.0365056	0.213091
Zfhx3	NS	1	1	1	0.344	0.759956	0.771515	0.778347	0.617459	0.724364
Ykt6	NS	1	1	1	0.254	0.698171	0.00971303	0.115151	0.0172814	0.143257
Ccl3	DZ	1	1	1	0.355	0.766408	0.000410493	0.0174701	0.00143303	0.0340006
Igfbp4	NS	1	1	2	0.052	0.477819	0.00608577	0.0931394	0.0028666	0.0529876
Exosc10	NS	1	1	2	0.504	0.829178	0.442258	0.584008	0.557477	0.696156
Gars	NS	2	2	1	0.349	0.763828	0.288757	0.543646	0.332043	0.559149
Atp8b4	NS	2	1	1	0.276	0.713411	0.129242	0.415466	0.154577	0.417427
1700128F08Rik	NS	1	1	1	0.007	0.199898	0.414371	0.581788	0.0198483	0.154907
Gm1673	NS	1	1	2	0.102	0.557203	0.150129	0.44327	0.0793076	0.306978
Gak	NS	1	1	1	0.642	0.869673	0.362405	0.572704	0.571925	0.703148
Serpinb6a	NS	1	1	1	0.437	0.810249	0.140247	0.432365	0.232415	0.489997
Cmas	NS	1	1	1	0.637	0.86808	0.305837	0.551356	0.51348	0.67182
Psmc6	NS	1	2	1	0.015	0.289615	0.0118316	0.129427	0.00171026	0.0379361
Banf1	NS	1	1	1	0.264	0.708506	0.566382	0.606226	0.433666	0.629
Trpc4ap	NS	2	2	2	0.225	0.675708	0.0390105	0.240192	0.0503432	0.252192
Atp5h	NS	1	1	1	0.294	0.728735	0.465256	0.584008	0.408898	0.617652
Ilf3	NS	2	2	2	0.366	0.771983	0.00235331	0.0549615	0.00693963	0.0880188
Lpcat3	NS	1	2	1	0.458	0.816524	0.394674	0.577765	0.489967	0.658211
Suv420h1	NS	2	1	2	0.689	0.88675	0.399144	0.577765	0.630033	0.730876
Rer1	NS	1	1	1	0.322	0.749813	0.0072221	0.10161	0.016427	0.140479
Nmd3	NS	1	1	2	0.106	0.561682	0.269922	0.538345	0.130296	0.387788
Mtmr3	NS	1	2	2	0.722	0.900894	0.107255	0.389572	0.275547	0.523331
Zmym5	NS	2	2	3	0.732	0.90321	0.528465	0.588429	0.754236	0.797191
Ube2g1	NS	2	2	2	0.056	0.488234	0.483938	0.584008	0.124885	0.379831
Cope	NS	1	1	1	0.661	0.87467	0.327756	0.561443	0.548005	0.691694
Clec4n	NS	1	1	1	0.968	0.987464	0.0114016	0.125969	0.0607739	0.271886
Anp32b	NS	1	1	1	0.666	0.877148	0.377582	0.57692	0.598606	0.71662
Mfsd12	NS	1	1	1	0.412	0.79936	0.44923	0.584008	0.497309	0.661804
Emc8	NS	1	1	1	0.289	0.725008	0.124641	0.410458	0.155743	0.418679
Ndufs2	NS	2	2	2	0.161	0.619701	0.465469	0.584008	0.269116	0.518971
Strip1	NS	2	1	1	0.949	0.98088	0.0388872	0.240192	0.158666	0.422139
Eif4g3	NS	1	1	1	0.446	0.813374	0.387268	0.577765	0.476033	0.65191
Mkks	NS	1	1	1	0.894	0.959374	0.359713	0.571518	0.686419	0.759545
Sat1	DB	1	2	1	0	0	0.0742908	0.332371	0	0
Gpx4	NS	1	1	1	0.35	0.764613	0.113314	0.397662	0.167659	0.433838
Rptor	NS	1	2	1	0.971	0.989677	0.0384193	0.239104	0.159988	0.424254
Usp9x	NS	1	1	2	0.335	0.757523	0.155234	0.448144	0.205748	0.468874
Pmm2	NS	1	1	2	0.508	0.829675	0.482999	0.584008	0.590103	0.712949
Ankib1	NS	2	2	1	0.191	0.648774	0.349228	0.569331	0.2473	0.499518
Rbpj	NS	1	1	1	0.477	0.821651	0.451881	0.584008	0.546321	0.691336
Evi2a	NS	1	1	1	0.385	0.78666	0.120023	0.404787	0.188282	0.452352
Srp19	NS	2	2	3	0.821	0.933213	0.11731	0.403359	0.321697	0.551547
Ubxn6	NS	2	2	2	0.318	0.748308	0.428146	0.584008	0.407633	0.616752
Gm2a	NS	1	1	1	0.058	0.492174	0.179924	0.468657	0.0580483	0.268687
Vdac2	NS	1	1	1	0.049	0.467362	0.075398	0.336053	0.0243871	0.172555
Ece1	NS	2	2	2	0.865	0.950503	0.127669	0.413891	0.353757	0.578158
Pdcl3	NS	1	1	1	0.276	0.713411	0.366502	0.573314	0.33291	0.560017
Nup153	NS	2	1	3	0.612	0.85842	0.0303889	0.210291	0.0927056	0.32847
Eif6	NS	1	1	1	0.239	0.687035	0.288829	0.543646	0.253562	0.50449
Syk	NS	1	1	1	0.197	0.655282	0.0904696	0.369284	0.089599	0.323833
Agtrap	NS	2	2	2	0.424	0.802722	0.567705	0.607042	0.583516	0.710983
Slc28a3	NS	1	1	1	0.557	0.845697	0.0700149	0.323203	0.165518	0.431603
Pon3	NS	1	1	1	0.319	0.748308	0.134267	0.422435	0.177771	0.443481
Dnaja3	NS	2	2	1	0.312	0.745455	0.111989	0.396964	0.152135	0.414113
2310010M20Rik	DE	1	1	1	0.001	0.0653288	NA	NA	0.001	0.0269678
Tmem205	NS	2	2	1	0.617	0.86138	0.192665	0.48189	0.372039	0.592999
Usb1	NS	1	1	1	0.455	0.815137	0.178305	0.467637	0.284901	0.530531
9930111J21Rik1	NS	1	1	1	0.328	0.752758	0.727337	0.736162	0.580458	0.709978
Cct7	NS	1	1	2	0.029	0.391788	0.0894169	0.366374	0.0180347	0.145897
Naip5	NS	1	2	2	0.031	0.401736	0.0243849	0.187004	0.00618923	0.0820916
Efha1	NS	1	1	1	0.751	0.909708	0.271111	0.539001	0.527656	0.68029
Fnip2	NS	2	2	1	0.118	0.576739	0.542343	0.594528	0.239918	0.495097
Mrpl13	NS	2	1	2	0.717	0.897709	0.455356	0.584008	0.691949	0.762631
Klhdc3	NS	1	2	1	0.152	0.613272	0.493815	0.584008	0.269425	0.518999
Scamp5	NS	1	1	2	0.248	0.695654	0.0471377	0.264316	0.0636997	0.279392
Ccdc23	NS	2	2	1	0.008	0.208481	0.374265	0.57658	0.0203933	0.156611
Luzp1	NS	1	1	3	0.214	0.66537	0.281552	0.542349	0.229514	0.488183
Galc	NS	2	1	2	0.121	0.579366	0.574939	0.610901	0.254997	0.506005
Msr1	DE	1	1	1	0.032	0.403725	0.170162	0.459172	0.0338311	0.204228
Brap	NS	1	1	1	0.909	0.96441	0.036036	0.230581	0.14474	0.405995
Sf3b4	NS	1	1	1	0.303	0.734625	0.0378733	0.238321	0.0627432	0.277058
Bri3	NS	1	1	1	0.579	0.85145	0.318405	0.560119	0.496082	0.661396
Fyttd1	NS	2	2	2	0.492	0.824313	0.211929	0.494945	0.339999	0.565558
Nhp2	NS	1	1	1	0.196	0.654569	0.0678145	0.319251	0.0707198	0.293923
Med25	NS	2	2	2	0.487	0.824313	0.199529	0.487865	0.323703	0.55351
Trem2	NS	1	1	1	0.425	0.803977	0.148365	0.44327	0.237323	0.492869
P2ry6	NS	2	2	1	0.494	0.824313	0.0312888	0.213046	0.0799065	0.306978
Arl6ip4	NS	2	2	2	0.355	0.766408	0.227938	0.510178	0.284372	0.530168
Tnpo2	NS	2	3	2	0.052	0.477819	0.301663	0.550587	0.0808631	0.308239
Polr1c	NS	1	3	1	0.133	0.599506	0.202845	0.488649	0.124444	0.379507
Selk	NS	1	1	1	0.664	0.875481	0.317721	0.560119	0.539242	0.687726
Rere	NS	2	2	2	0.572	0.849274	0.281349	0.542349	0.454918	0.640131
Adh5	NS	1	2	1	0.082	0.534232	0.468251	0.584008	0.163561	0.429765
Metap2	NS	1	1	1	0.414	0.799986	0.284852	0.543565	0.370022	0.591031
Runx1	NS	1	1	2	0.002	0.107169	0.0027896	0.0613634	7.30678e-05	0.00368602
Il11	NS	1	1	1	0.318	0.748308	0.371167	0.575041	0.370241	0.591121
Cluh	NS	1	1	1	0.301	0.734066	0.250382	0.523367	0.270215	0.518999
Ftsj1	NS	1	1	1	0.806	0.927656	0.157213	0.449668	0.388482	0.605317
Tomm20	NS	1	1	1	0.128	0.591504	0.201538	0.488196	0.120149	0.374015
Stxbp3a	NS	1	1	2	0.582	0.851503	0.962183	0.962183	0.884693	0.890606
Yrdc	NS	2	2	2	0.033	0.407712	0.0392134	0.240375	0.0098994	0.104679
S100a6	NS	1	1	1	0.373	0.777124	0.104267	0.386856	0.165172	0.431148
Glul	NS	2	2	2	0.095	0.548493	0.550211	0.597544	0.206536	0.469293
Tfg	NS	1	2	1	0.355	0.766408	0.431475	0.584008	0.440556	0.633047
Mfsd7b	NS	2	1	2	0.928	0.973308	0.334912	0.565258	0.674	0.753374
Psma3	NS	1	1	1	0.134	0.600574	0.101136	0.382514	0.0718429	0.294846
Vps29	NS	1	1	1	0.137	0.603281	0.00626011	0.0937395	0.00691368	0.0880188
Golph3	NS	2	2	1	0.526	0.8384	0.0876597	0.363963	0.187975	0.452202
2610001J05Rik	NS	1	1	1	0.594	0.853085	0.470039	0.584008	0.635415	0.73284
Clip1	NS	4	1	1	0.453	0.814	0.201537	0.488196	0.309827	0.544023
Copg1	NS	1	1	2	0.976	0.99075	0.00731016	0.101928	0.0424001	0.229414
Bcl7b	NS	1	1	2	0.236	0.684601	0.27007	0.53841	0.239203	0.494477
Atp13a2	NS	1	1	1	0.494	0.824313	0.0222567	0.179422	0.0605851	0.27171
Ipo8	NS	1	1	1	0.948	0.980271	0.405072	0.577765	0.751539	0.796465
Gas7	NS	1	1	1	0.307	0.739436	0.541882	0.594302	0.464739	0.64528
Npepl1	NS	1	1	1	0.43	0.80735	0.218898	0.502938	0.316558	0.548151
Zdhhc20	NS	1	1	1	0.599	0.85349	0.142103	0.434971	0.29483	0.536657
Lman1	NS	2	2	2	0.274	0.711714	0.242427	0.522356	0.246549	0.499425
Zfp882	NS	1	1	1	0.108	0.567863	0.0985643	0.378925	0.0590014	0.270055
BC003331	NS	2	2	1	0.565	0.846958	0.363376	0.572704	0.53036	0.681932
Sf3b1	NS	1	1	1	0.562	0.846958	0.289219	0.543646	0.45785	0.642201
Neurl3	NS	2	2	2	0.796	0.924306	0.0430478	0.253564	0.149866	0.4117
Ndufb10	NS	1	1	1	0.974	0.990618	0.347109	0.568495	0.704723	0.769596
Itpripl1	NS	1	1	2	0.532	0.840102	0.0717515	0.327517	0.162828	0.429201
BC096441	NS	1	1	1	0.597	0.853085	0.308457	0.553676	0.495731	0.661298
Mrfap1	NS	1	1	1	0.154	0.615613	0.316074	0.559235	0.195801	0.459308
Arl2bp	NS	2	1	2	0.029	0.391788	0.397927	0.577765	0.0630302	0.27781
Trim36	NS	1	1	1	0.367	0.772044	0.583776	0.615813	0.54432	0.690756
Nme2	NS	1	1	2	0.007	0.199898	0.0379599	0.238321	0.00245341	0.0470389
Wasf2	NS	1	1	1	0.151	0.613272	0.214765	0.498593	0.14362	0.405995
Fam173a	NS	1	1	1	0.438	0.810249	0.460501	0.584008	0.524615	0.677639
Cln3	NS	1	1	2	0.329	0.75288	0.243696	0.522356	0.282503	0.528335
Mrpl9	NS	2	2	1	0.115	0.576739	0.606817	0.632233	0.255573	0.506065
Cmip	DZ	2	2	1	0.967	0.987077	0.000493552	0.0200468	0.00412712	0.0642507
5430405H02Rik	NS	1	1	1	0.904	0.962521	0.508538	0.584008	0.816985	0.836274
Srgap2	NS	1	1	1	0.556	0.845697	0.592253	0.621213	0.695074	0.763883
Arhgdia	NS	1	1	1	0.295	0.730075	0.319451	0.560119	0.316822	0.548151
Mfng	NS	2	1	2	0.71	0.894345	0.106145	0.38765	0.27021	0.518999
Tbc1d13	NS	1	1	1	0.616	0.860487	0.153573	0.446093	0.317679	0.54852
Baz1b	NS	2	2	1	0.478	0.821651	0.00742682	0.102031	0.023575	0.169321
Ifitm3	NS	1	1	1	0.581	0.851503	0.272883	0.539872	0.45054	0.63866
Bub3	DZ	1	1	1	0.53	0.840102	0.000387973	0.0170964	0.00195128	0.0400321
Rbbp7	NS	1	1	1	0.39	0.788097	0.17993	0.468657	0.256607	0.506835
Rgl2	NS	2	1	1	0.399	0.792186	0.336345	0.565453	0.403734	0.613715
Slx1b	DE	1	1	1	0	0	0.393877	0.577765	0	0
Bud31	NS	1	2	1	0.42	0.800538	0.216963	0.501556	0.309415	0.544023
Mrc1	NS	2	2	2	0.741	0.905646	0.00721049	0.10161	0.0332973	0.202476
Itgam	NS	1	1	1	0.556	0.845697	0.00340281	0.0685108	0.0137548	0.12688
Coa3	NS	1	1	2	0.38	0.782478	0.0699015	0.323203	0.122938	0.378067
Acat1	NS	2	2	2	0.598	0.853085	0.47723	0.584008	0.643232	0.73792
Dhrs3	NS	1	1	1	0.507	0.829178	0.284	0.543544	0.42304	0.623448
Zmat2	NS	2	2	2	0.805	0.927306	0.492271	0.584008	0.763089	0.80158
Tpi1	NS	1	1	2	0.179	0.637529	0.123902	0.409685	0.106648	0.352952
Ptpn12	NS	1	1	2	0.084	0.536197	0.262668	0.531595	0.106212	0.351998
Tmem115	NS	1	2	1	0.648	0.870756	0.504831	0.584008	0.692665	0.762846
Pqlc1	NS	1	1	2	0.119	0.576739	0.416562	0.582041	0.198499	0.462002
9830001H06Rik	NS	1	1	2	0.492	0.824313	0.0281334	0.20213	0.0730848	0.296982
Tgm2	DE	1	1	1	0	0	0.0295312	0.208684	0	0
Cirh1a	NS	1	2	1	0.053	0.481442	0.414127	0.581788	0.105772	0.351598
Ets2	NS	2	2	2	0.822	0.933213	0.2742	0.540353	0.561207	0.697341
Pkm	NS	1	1	2	0.222	0.670075	NA	NA	0.222	0.481698
Hivep3	DM	2	1	2	0.449	0.814	1.21021e-07	5.13899e-05	9.63313e-07	7.40974e-05
Stk19	NS	2	1	2	0.283	0.720955	0.572592	0.609937	0.456945	0.641309
Pprc1	NS	1	1	1	0.567	0.847125	0.241231	0.522326	0.408883	0.617652
Tor4a	NS	1	1	2	0.325	0.750933	0.052389	0.279348	0.0863748	0.318332
Fbxo3	NS	2	2	2	0.772	0.919268	0.515843	0.585848	0.764891	0.802412
Arap1	NS	2	2	1	0.463	0.817492	0.357019	0.571518	0.462838	0.64376
Slc29a3	NS	1	1	1	0.691	0.88675	0.154237	0.446707	0.345192	0.571208
Chid1	NS	2	2	1	0.798	0.925276	0.43152	0.584008	0.711463	0.77412
Pdgfb	NS	1	2	1	0.143	0.607272	0.0475569	0.265082	0.0407409	0.224836
Psmd6	NS	1	1	1	0.608	0.856588	0.580093	0.614007	0.720258	0.780884
Nubp2	NS	1	1	1	0.356	0.766907	0.00152732	0.043237	0.00463095	0.0688006
Atp5g1	NS	1	1	1	0.733	0.903976	0.202243	0.488196	0.431227	0.627562
Snrnp70	NS	1	1	2	0.208	0.663957	0.105964	0.387551	0.106122	0.351945
Oas1a	NS	2	2	1	0.657	0.874228	0.0401725	0.244187	0.122324	0.377112
Serinc3	NS	1	1	2	0.065	0.496771	0.0375626	0.237422	0.0171279	0.14245
Mafb	NS	1	1	1	0.052	0.477819	0.296451	0.548638	0.0797346	0.306978
Commd10	NS	1	1	1	0.604	0.855248	0.0302786	0.210291	0.0914687	0.326922
Mea1	NS	1	2	1	0.223	0.671817	0.417661	0.58253	0.314218	0.546575
Slc44a1	NS	2	2	1	0.056	0.488234	0.0270691	0.197717	0.0113565	0.114602
Zfp36	NS	1	1	2	0.41	0.798403	0.30079	0.550022	0.381434	0.598919
Ptges3	NS	1	1	1	0.17	0.629449	0.190847	0.481028	0.14367	0.405995
Cdk9	NS	2	2	2	0.603	0.854848	0.0927009	0.373603	0.217122	0.479156
Spop	NS	1	2	1	0.845	0.941543	0.587338	0.618313	0.843996	0.85645
Gimap1	NS	1	1	1	0.986	0.995603	0.251254	0.523367	0.593425	0.714838
Tmem69	NS	1	1	1	0.21	0.66537	0.379839	0.577682	0.281467	0.527433
Sri	NS	1	1	1	0.103	0.559461	0.0125208	0.132618	0.00987012	0.104679
Map4k3	DZ	1	1	1	0.409	0.798403	0.000135059	0.00874367	0.000596794	0.0191014
Ndfip2	NS	1	1	1	0.978	0.991936	0.193113	0.482083	0.50365	0.666271
Timm13	NS	1	1	1	0.129	0.592109	0.0532111	0.282121	0.0410579	0.225212
Ppp2r5d	NS	2	2	1	0.544	0.843961	0.462569	0.584008	0.598838	0.71662
Polr2d	NS	1	1	1	0.989	0.997365	0.0624127	0.304948	0.233637	0.490589
Dcaf12	NS	1	1	1	0.434	0.80976	0.0826026	0.35108	0.155172	0.418324
Tnrc6a	NS	1	1	1	0.194	0.651539	0.449374	0.584008	0.299877	0.538862
Taok1	NS	1	2	1	0.989	0.997365	0.31198	0.554872	0.671363	0.751582
Snx3	NS	1	1	1	0.731	0.90321	0.501206	0.584008	0.734258	0.789021
Pdpk1	NS	2	2	1	0.797	0.924567	0.53284	0.590417	0.788379	0.814889
Ccdc115	NS	1	1	1	0.375	0.778909	0.251235	0.523367	0.316763	0.548151
Clk1	NS	1	2	1	0.449	0.814	0.405339	0.577765	0.492077	0.659829
B4galt6	NS	1	1	1	0.018	0.315596	0.484514	0.584008	0.0500773	0.251308
Fndc3b	NS	1	1	1	0.537	0.842142	0.00591569	0.0918192	0.021449	0.163058
Kcnn4	NS	1	1	1	0.842	0.941294	0.303528	0.550587	0.604234	0.71914
Psmd13	NS	1	2	2	0.006	0.19204	0.563168	0.604166	0.0226061	0.166887
Cul4a	NS	1	3	1	0.368	0.772784	0.521168	0.587111	0.508503	0.668857
Ccny	NS	1	2	1	0.92	0.970681	0.523603	0.587111	0.833561	0.848364
Lcp2	NS	1	1	1	0.607	0.856445	0.163492	0.455308	0.328505	0.556138
Trmt2a	NS	2	3	2	0.212	0.66537	0.288083	0.543646	0.231815	0.489584
Atf6	NS	1	1	1	0.834	0.937169	0.274534	0.540391	0.566497	0.701053
Anapc11	NS	1	1	1	0.695	0.886929	0.477841	0.584008	0.69818	0.765248
Eprs	NS	1	1	1	0.755	0.912005	0.135765	0.425064	0.33599	0.562816
Gnl3l	NS	1	1	2	0.201	0.655778	0.616918	0.639792	0.382848	0.6
Arfgap2	NS	1	1	2	0.122	0.581818	0.251655	0.523367	0.13765	0.396648
Ctbp1	NS	1	1	1	0.581	0.851503	0.394399	0.577765	0.566768	0.701053
Arglu1	NS	1	1	1	0.157	0.616241	0.00107889	0.0333741	0.00164022	0.036635
Mbd2	NS	2	2	2	0.923	0.971482	0.322165	0.560876	0.657999	0.745899
Appl1	NS	1	1	2	0.494	0.824313	0.537906	0.592166	0.617889	0.724364
Lrpap1	NS	1	1	1	0.632	0.865845	0.27415	0.540353	0.476983	0.652635
Ehmt2	NS	2	1	2	0.001	0.0653288	0.438222	0.584008	0.0038269	0.0622245
Tcirg1	NS	1	1	1	0.114	0.576739	0.131151	0.418392	0.0777906	0.304334
Brip1	NS	1	1	1	0.148	0.611622	0.220564	0.503545	0.144353	0.405995
1810026B05Rik	NS	1	1	1	0.608	0.856588	0.164717	0.455532	0.330599	0.558494
Nphs1	NS	1	1	1	0.041	0.451122	0.867482	0.869343	0.15423	0.416826
Ube2r2	NS	2	2	2	0.212	0.66537	0.360654	0.57211	0.273034	0.52084
Lmna	DE	1	1	1	0.198	0.655282	0.00502214	0.0853033	0.00786894	0.0933128
Clic1	NS	1	1	1	0.062	0.495273	NA	NA	0.062	0.275305
Chmp2b	NS	2	2	2	0.506	0.829178	0.398954	0.577765	0.524889	0.677639
Ugt1a7c	NS	1	1	1	0.889	0.958111	0.536722	0.592115	0.830202	0.845629
Commd7	NS	2	2	2	0.32	0.749548	0.478189	0.584008	0.440268	0.633047
Timm50	NS	1	2	2	0.42	0.800538	0.530188	0.589503	0.557148	0.696156
Cyfip1	NS	1	1	1	0.942	0.978097	0.421321	0.583244	0.763649	0.801815
Lyz2	NS	1	1	1	0.56	0.846958	NA	NA	0.56	0.696955
Sec31a	NS	1	2	1	0.206	0.660224	0.442686	0.584008	0.30958	0.544023
Golga7	NS	1	1	1	0.032	0.403725	0.574582	0.610804	0.091862	0.327422
Madd	NS	1	1	1	0.209	0.664481	0.431811	0.584008	0.307313	0.542722
Raf1	NS	2	2	2	0.518	0.834575	0.0159136	0.151083	0.0477974	0.244053
Cep350	NS	1	1	1	0.319	0.748308	0.17013	0.459172	0.212406	0.474012
Zfc3h1	NS	1	1	1	0.907	0.964003	0.50648	0.584008	0.81672	0.836182
Rapgef1	NS	1	1	2	0.014	0.285325	0.0473176	0.264396	0.00551127	0.0764047
Zfp706	NS	1	1	1	0.142	0.605723	0.0959416	0.376275	0.0721504	0.294846
Fmn1	DZ	1	1	1	0.477	0.821651	5.65259e-05	0.00528065	0.00031064	0.0118502
Foxp1	DZ	1	1	1	0.277	0.714834	3.10209e-05	0.00358786	0.000108824	0.00498152
Nagk	NS	2	1	2	0.866	0.950726	0.505892	0.584008	0.79967	0.822788
Pwwp2b	NS	2	1	2	0.597	0.853085	0.454549	0.584008	0.625304	0.727913
Tapbpl	NS	1	1	3	0.032	0.403725	0.00318322	0.0667609	0.00103818	0.0274724
Myo1g	DP	2	2	2	0.05	0.471245	0.19226	0.481784	0.0542619	0.26183
Bak1	NS	1	1	1	0.531	0.840102	0.413357	0.58162	0.55234	0.693369
Casp8	NS	2	2	2	0.457	0.816524	0.467472	0.584008	0.543377	0.690294
Cmtm3	NS	1	1	1	0.786	0.924306	0.213505	0.496654	0.467347	0.647335
Tmed2	NS	1	1	1	0.474	0.82051	0.358001	0.571518	0.470687	0.647636
Med13l	NS	2	2	1	0.304	0.735181	0.31025	0.554391	0.317006	0.548151
Calm1	NS	1	1	1	0.37	0.774596	NA	NA	0.37	0.591031
Ddx21	NS	2	2	2	0.861	0.948951	0.444432	0.584008	0.750243	0.79634
Tapbp	NS	1	1	1	0.771	0.919268	0.636422	0.654065	0.840027	0.853267
Cd48	NS	1	1	1	0.293	0.727769	0.134298	0.422435	0.166655	0.432414
Ier3ip1	NS	1	1	1	0.452	0.814	0.0428618	0.253427	0.0957797	0.333655
Sla	DZ	1	2	1	0.156	0.615864	1.09071e-08	7.37521e-06	3.6058e-08	2.96484e-06
Ndufb8	NS	1	1	2	0.234	0.682953	0.38728	0.577765	0.308214	0.54299
Synrg	NS	1	1	1	0.717	0.897709	0.190995	0.481028	0.409212	0.617652
Acaa1a	NS	1	2	1	0.106	0.561682	0.0485966	0.267998	0.0322906	0.198573
Uqcrfs1	NS	1	1	1	0.902	0.961475	0.192555	0.48189	0.477721	0.652635
Tcerg1	NS	1	2	2	0.397	0.79151	0.000687015	0.0254686	0.00251116	0.047622
Psmc2	NS	1	1	1	0.652	0.872688	0.280503	0.542349	0.493593	0.66075
Cdc42se1	NS	1	1	1	0.842	0.941294	0.351543	0.570657	0.656348	0.745209
Srek1	DP	2	2	2	0.092	0.54669	0.302955	0.550587	0.127657	0.384096
Gm16938	NS	1	1	2	0.839	0.939909	0.395457	0.577765	0.697837	0.76523
Tpra1	NS	1	2	1	0.837	0.939212	0.269843	0.538345	0.561901	0.69784
Gm12504	NS	1	1	1	0.544	0.843961	0.337627	0.565453	0.494919	0.660935
Slc20a1	NS	1	2	1	0.279	0.716892	0.0244583	0.187004	0.0408567	0.224995
Gm4944	NS	2	2	1	0.905	0.962521	0.915253	0.915645	0.984336	0.984749
2500004C02Rik	NS	1	1	2	0.98	0.992908	0.061126	0.302457	0.228533	0.487624
Zfp488	NS	1	1	1	0.592	0.853085	0.527623	0.58817	0.675813	0.753706
Cdk20	NS	2	2	2	0.513	0.832992	0.423366	0.583568	0.54883	0.691694
Rfk	NS	2	2	2	0.316	0.747522	0.056607	0.293139	0.0898618	0.324169
Fcna	NS	1	1	1	0.119	0.576739	0.220385	0.503545	0.121714	0.37643
Medag	NS	1	1	1	0.691	0.88675	0.416834	0.58211	0.646541	0.739546
Cd63	NS	1	1	1	0.026	0.375739	0.319451	0.560119	0.0480969	0.244568
B4galt1	DE	1	1	1	0	0	NA	NA	0	0
Ldlr	NS	2	1	1	0.798	0.925276	0.163661	0.455308	0.396455	0.608791
Pcyox1	NS	1	2	1	0.974	0.990618	0.00578277	0.0910119	0.0348039	0.207721
Gm12669	NS	2	2	1	0.339	0.75901	0.497084	0.584008	0.468588	0.647354
Mvb12b	NS	2	1	2	0.178	0.637299	0.0544075	0.285861	0.0545939	0.262194
Prorsd1	NS	2	2	4	0.074	0.522824	0.00473118	0.08095	0.00313601	0.0560135
Ddx50	NS	2	2	1	0.73	0.90321	0.238813	0.520959	0.478857	0.653224
Naa40	NS	2	2	2	0.468	0.820268	0.290592	0.543969	0.407328	0.616644
Ncf2	NS	1	1	1	0.739	0.905646	0.558786	0.602236	0.778169	0.809574
Hist2h2aa1	NS	1	1	2	0.443	0.813147	0.55383	0.598968	0.590079	0.712949
B4galnt1	NS	2	1	2	0.842	0.941294	0.208786	0.493662	0.481409	0.653712
Prr5l	NS	2	2	2	0.365	0.770897	0.0470986	0.264316	0.0870444	0.319503
Setd1b	NS	1	1	1	0.657	0.874228	0.337071	0.565453	0.555308	0.69563
Brd7	NS	2	2	2	0.789	0.924306	0.0280887	0.20213	0.106585	0.352952
Tmx3	NS	1	1	1	0.857	0.948048	0.0880159	0.364147	0.270382	0.518999
Dpagt1	NS	1	1	1	0.936	0.975477	0.0500972	0.271675	0.190374	0.453219
Man2a1	NS	1	2	1	0.863	0.949619	0.0389537	0.240192	0.14767	0.409745
Xpr1	NS	2	3	1	0.074	0.522824	0.10885	0.391236	0.0468913	0.241308
Plau	NS	1	1	1	0.067	0.501606	0.220074	0.503545	0.0769224	0.303453
Dpp8	NS	2	2	2	0.392	0.788132	0.617322	0.640069	0.58534	0.711569
Ccdc9	NS	1	1	1	0.839	0.939909	0.588378	0.619099	0.842131	0.85504
Prkar1a	NS	1	1	1	0.485	0.822826	0.552303	0.598563	0.620719	0.725897
Lgmn	NS	1	1	1	0.258	0.701483	0.219763	0.503545	0.219424	0.480236
Synj1	NS	1	1	1	0.943	0.978709	0.00966337	0.115147	0.0519243	0.256608
Aco1	NS	2	2	1	0.276	0.713411	0.358863	0.571518	0.328058	0.555972
Hspa4	NS	1	1	1	0.521	0.836582	0.377501	0.57692	0.516513	0.674033
Top1	NS	1	1	2	0.083	0.536197	0.0452423	0.260692	0.0247261	0.17299
Herc1	NS	2	1	2	0.02	0.333497	0.229658	0.512288	0.029319	0.188694
Sulf2	NS	1	1	1	0.926	0.97228	0.0639274	0.309435	0.22654	0.485995
Eif3a	NS	1	1	1	0.835	0.937851	0.476118	0.584008	0.764272	0.802116
Ripk1	NS	2	2	2	0.488	0.824313	0.535203	0.591561	0.611825	0.721964
Smim7	NS	1	1	1	0.341	0.759211	0.0270738	0.197717	0.0524854	0.257318
Fam133b	NS	1	1	1	0.181	0.640087	0.793218	0.798689	0.422234	0.623448
Aldoa	NS	1	1	1	0.876	0.953147	NA	NA	0.876	0.882663
Pgls	NS	1	1	1	0.248	0.695654	0.390002	0.577765	0.322653	0.552309
Srsf2	NS	1	1	1	0.026	0.375739	0.320326	0.560218	0.0482059	0.244568
Ndufaf4	NS	2	1	4	0.298	0.731997	0.460768	0.584008	0.409939	0.618084
Wdr37	NS	1	1	1	0.289	0.725008	0.509342	0.584008	0.42923	0.626184
Trim25	NS	1	1	1	0.692	0.88675	0.435293	0.584008	0.662662	0.747807
Myadm	NS	1	1	1	0.556	0.845697	0.0740993	0.332167	0.172597	0.437595
Churc1	NS	1	1	1	0.788	0.924306	0.0235278	0.184421	0.0924739	0.32847
Sh3bp5	NS	1	1	1	0.265	0.709593	0.280865	0.542349	0.267789	0.518184
Sec14l1	NS	1	2	1	0.163	0.620235	0.0355744	0.229441	0.0356623	0.21055
Csnk1d	NS	1	1	2	0.489	0.824313	0.172651	0.461553	0.293118	0.535791
Mitf	NS	1	1	1	0	0	0.00701243	0.100478	0	0
Sec22b	NS	2	2	2	0.245	0.694597	0.51401	0.585167	0.386866	0.604086
Pum2	NS	2	1	2	0.79	0.924306	0.00409453	0.0744833	0.0217818	0.164103
A130077B15Rik	NS	1	1	1	0.38	0.782478	0.402862	0.577765	0.440394	0.633047
Ldha	NS	1	1	1	0.447	0.813953	NA	NA	0.447	0.635393
Cul1	NS	1	1	1	0.426	0.804273	0.315673	0.559119	0.404286	0.614221
Tnf	NS	1	2	1	0.004	0.152608	0.0102424	0.120206	0.000454871	0.0157194
Eif4a1	NS	1	1	1	0.416	0.800538	0.155962	0.449412	0.242341	0.496445
Ndst2	NS	2	2	1	0.044	0.452233	0.197769	0.486968	0.0499852	0.251308
Smim12	NS	1	1	1	0.69	0.88675	0.366031	0.573314	0.600111	0.716809
Ywhag	NS	1	1	2	0.189	0.647515	0.284874	0.543565	0.21115	0.473736
Unc93b1	DE	1	1	1	0.084	0.536197	0.513819	0.585092	0.178808	0.444595
Smad2	NS	1	2	1	0.838	0.93923	0.48655	0.584008	0.773524	0.807738
Slc30a7	NS	2	2	1	0.652	0.872688	0.553421	0.598941	0.728642	0.786353
P2ry2	NS	1	1	1	0.614	0.859708	0.024003	0.186863	0.0768922	0.303453
Mrpl50	NS	1	1	1	0.423	0.802102	0.363697	0.572704	0.441811	0.63313
Polr3k	NS	1	2	2	0.512	0.832992	0.0219584	0.178832	0.0617004	0.274741
Pisd-ps1	NS	1	1	1	0.132	0.598392	0.466373	0.584008	0.233177	0.490309
Dennd4b	NS	1	2	1	0.522	0.837061	0.0844305	0.355293	0.181664	0.448228
Hilpda	NS	1	1	1	0.875	0.953147	0.0605598	0.300794	0.208656	0.471051
Ndufs5	NS	1	1	1	0.45	0.814	0.0150765	0.147567	0.04066	0.22469
Dynll2	NS	1	1	1	0.324	0.750933	0.378706	0.577407	0.380128	0.598428
Prkaca	NS	1	1	1	0.371	0.775328	0.359644	0.571518	0.402178	0.613439
Mc1r	NS	1	1	3	0.992	0.997438	0.419373	0.583003	0.780877	0.810976
Pgrmc1	NS	1	1	1	0.527	0.839153	0.380979	0.577765	0.523135	0.67739
Pitpnb	NS	1	1	1	0.673	0.881741	0.50311	0.584008	0.705274	0.769696
Wdr12	NS	1	1	1	0.129	0.592109	0.00806443	0.107014	0.00818541	0.0954431
Ccdc12	NS	2	1	1	0.854	0.946925	0.254288	0.524944	0.548793	0.691694
Mbp	NS	1	1	1	0.528	0.840102	0.386252	0.577765	0.528192	0.680797
Galnt1	NS	2	2	2	0.147	0.611622	0.288418	0.543646	0.176402	0.443027
Nhlrc3	NS	1	1	1	0.305	0.736106	0.446064	0.584008	0.407433	0.616644
Gripap1	NS	2	1	2	0.433	0.809477	0.0208667	0.176254	0.0515609	0.255831
Cd36	DE	1	1	1	0.011	0.253425	0.415584	0.581887	0.0292019	0.188499
Fam168b	NS	1	1	1	0.398	0.792179	0.400851	0.577765	0.452367	0.639401
1700037H04Rik	NS	2	2	1	0.062	0.495273	0.300857	0.550022	0.0929252	0.32847
9130221F21Rik	NS	1	1	1	0.832	0.936025	0.385886	0.577765	0.685821	0.759388
Cyb5b	NS	1	1	1	0.013	0.276772	0.00185165	0.0494231	0.000280058	0.010771
Rassf1	NS	2	1	2	0.415	0.800538	0.00298032	0.0641525	0.00951768	0.102925
Wdfy3	NS	1	1	1	0.517	0.834373	0.492937	0.584008	0.603248	0.718863
Fam134a	NS	1	1	1	0.381	0.783185	0.596265	0.623685	0.563859	0.699543
Ndufv3	NS	1	1	2	0.473	0.820268	0.508197	0.584008	0.583046	0.710956
Gorasp2	NS	1	1	2	0.105	0.561682	0.390775	0.577765	0.172062	0.437167
Ube2q2	NS	1	1	1	0.863	0.949619	0.131481	0.418392	0.360401	0.583044
Ppp1r7	NS	2	1	2	0.082	0.534232	0.445522	0.584008	0.15744	0.419927
Stxbp2	NS	2	2	2	0.551	0.844654	0.378757	0.577407	0.535695	0.686308
Gm15772	NS	1	1	1	0.019	0.324771	0.464944	0.584008	0.050611	0.253002
Ptk2b	NS	1	2	1	0.858	0.948494	0.375978	0.57692	0.687558	0.760024
1810022K09Rik	NS	1	1	2	0.135	0.600574	0.613181	0.636482	0.289031	0.532502
Eps15	NS	1	1	2	0.109	0.568732	0.505649	0.584008	0.214859	0.476206
Cyth2	NS	1	1	1	0.857	0.948048	0.508156	0.584008	0.797505	0.821285
H3f3b	NS	1	1	1	0.441	0.813147	NA	NA	0.441	0.63313
Pgp	NS	1	1	1	0.672	0.880915	0.470625	0.584008	0.680336	0.75682
Tyr	NS	1	1	1	0.341	0.759211	0.118925	0.403359	0.170533	0.434671
Wdr43	NS	1	1	1	0.334	0.757523	0.210183	0.493662	0.256682	0.506835
H3f3a	NS	1	1	1	0.794	0.924306	0.264437	0.534019	0.537679	0.687635
Baz2a	NS	1	1	2	0.082	0.534232	0.0559742	0.291803	0.0293014	0.188694
Fam111a	NS	2	2	1	0.539	0.843337	0.0191655	0.168667	0.0575671	0.268509
Mapk6	NS	1	1	1	0.303	0.734625	0.000771114	0.0272743	0.00218734	0.0428655
Slc35e4	NS	2	1	2	0.929	0.973501	0.0922445	0.372586	0.296245	0.537302
Sfxn3	NS	1	2	1	0.216	0.666734	0.0786661	0.343363	0.0862341	0.318332
Map2k4	NS	2	2	1	0.365	0.770897	0.147866	0.44327	0.21153	0.473736
Cox7c	DE	1	1	1	0.024	0.365674	0.0443889	0.257886	0.00835698	0.0963685
Usp8	NS	3	1	1	0.812	0.929115	0.0632633	0.307175	0.203871	0.466761
Rsl1d1	NS	1	1	2	0.04	0.446745	0.43179	0.584008	0.0873717	0.320027
Cd302	NS	2	2	2	0.161	0.619701	0.48308	0.584008	0.27641	0.523941
Etv6	NS	1	1	1	0.403	0.794833	0.0034738	0.0688092	0.0105994	0.108865
Pald1	NS	1	1	1	0.094	0.54669	0.0468465	0.263956	0.0282944	0.186437
Ndufb9	NS	1	1	1	0.707	0.892688	0.068527	0.31977	0.195115	0.458617
Osgep	NS	1	2	1	0.202	0.655778	0.386852	0.577765	0.277349	0.524248
Bpnt1	NS	1	1	2	0.065	0.496771	0.504262	0.584008	0.14481	0.405995
Exoc1	NS	2	2	1	0.101	0.554918	0.138056	0.430262	0.0735211	0.297398
E2f4	NS	1	1	1	0.454	0.814876	0.263517	0.532883	0.373661	0.594041
Slc23a2	NS	1	1	1	0.271	0.710777	0.0130284	0.135786	0.0234659	0.169047
Btaf1	NS	2	2	1	0.411	0.799046	0.0406784	0.245983	0.0851192	0.317383
Ly86	NS	1	1	1	0.701	0.889587	0.0236113	0.184428	0.0844338	0.316809
Pcmt1	NS	1	3	1	0.079	0.529145	0.512452	0.584258	0.170309	0.434621
Vps36	NS	1	1	2	0.965	0.986725	0.607463	0.632233	0.899287	0.903836
Bcl10	NS	1	1	1	0.948	0.980271	0.531289	0.589914	0.849099	0.860283
Nudt16l1	NS	1	1	1	0.138	0.604217	0.4976	0.584008	0.252595	0.50449
Gyg	NS	2	2	2	0.186	0.646998	0.00547261	0.0894243	0.00803128	0.0945708
Ivns1abp	DZ	1	1	2	0.091	0.54669	0.000122354	0.00853007	0.000138125	0.00585571
Zc3h15	NS	2	2	1	0.205	0.657461	0.479734	0.584008	0.326435	0.555196
Heatr5a	NS	2	2	2	0.778	0.922038	0.18465	0.473902	0.4224	0.623448
Anxa11	NS	1	1	1	0.051	0.474111	0.530146	0.589503	0.124657	0.379623
Arf3	NS	2	2	1	0.387	0.787038	0.365942	0.573314	0.418431	0.622793
Nup98	NS	1	1	2	0.063	0.496771	0.556029	0.600515	0.152434	0.414221
Ppan	NS	1	1	2	0.093	0.54669	0.022279	0.179422	0.014875	0.13257
Cblb	NS	1	1	1	0.198	0.655282	0.169697	0.459172	0.147613	0.409745
Lsm14a	NS	2	1	2	0.373	0.777124	0.215669	0.500192	0.283179	0.529186
Ppp1r12a	NS	1	1	1	0.267	0.710163	0.00886263	0.112799	0.0166741	0.141026
Dnttip1	NS	1	1	3	0.144	0.608809	0.22691	0.509076	0.144461	0.405995
Neat1	NS	1	1	1	0.257	0.701163	0.272671	0.539872	0.256351	0.506835
Ulk2	NS	1	1	2	0.972	0.990273	0.424255	0.583568	0.777666	0.809228
Sirt7	NS	2	1	1	0.293	0.727769	0.179998	0.468657	0.20792	0.470561
Slc39a7	NS	1	1	1	0.152	0.613272	0.327491	0.561443	0.199123	0.462254
Wdr5	NS	2	2	3	0.689	0.88675	0.266321	0.535666	0.494623	0.66088
Srp54c	NS	2	1	2	0.611	0.857269	0.093525	0.374196	0.2207	0.480682
Necap2	NS	1	1	2	0.24	0.689079	0.265006	0.534791	0.238831	0.494477
Gm6194	NS	1	1	1	0.044	0.452233	0.363049	0.572704	0.0820557	0.311068
Sart1	NS	2	2	2	0.012	0.263724	0.68511	0.696442	0.0476921	0.243777
Bag1	NS	1	1	1	0.212	0.66537	0.0739608	0.332167	0.0808349	0.308239
Ccdc82	NS	1	1	1	0.706	0.892607	NA	NA	0.706	0.770285
Blnk	NS	1	1	1	0.355	0.766408	0.00463322	0.0798589	0.0121881	0.118381
Znfx1	NS	2	1	1	0.714	0.896617	0.0790003	0.343905	0.218584	0.479935
Arhgap25	DZ	1	1	1	0.486	0.823644	0.000210602	0.011711	0.00104267	0.0274724
Btf3l4	NS	2	2	1	0.611	0.857269	0.421857	0.583259	0.607205	0.719889
A430078G23Rik	NS	1	1	1	0.219	0.668637	0.0501996	0.271675	0.0605801	0.27171
Tcf20	NS	2	1	2	0.033	0.407712	0.228056	0.510178	0.0443229	0.233864
Nucb1	NS	1	1	1	0.976	0.99075	0.421387	0.583244	0.776689	0.80874
Tceb1	NS	2	2	1	0.345	0.759956	0.275371	0.5409	0.318626	0.54916
Sgms1	NS	2	2	1	0.04	0.446745	0.872202	0.873324	0.151959	0.41411
Atp2c1	NS	2	1	2	0.002	0.107169	0.498376	0.584008	0.00788531	0.0933128
Rdh13	NS	3	1	1	0.495	0.824539	0.130141	0.416783	0.24108	0.496001
Clasp2	NS	2	2	2	0.566	0.846958	0.291463	0.544458	0.462241	0.643536
Ubb	NS	1	1	1	0.009	0.223547	0.18134	0.470054	0.0121064	0.117828
Mrpl30	NS	1	2	1	0.713	0.895994	0.550199	0.597544	0.759378	0.800326
Mphosph10	NS	1	2	2	0.59	0.853085	0.527877	0.58817	0.674759	0.753489
Creb3	NS	1	1	1	0.186	0.646998	0.390125	0.577765	0.262918	0.513455
Ikbkb	NS	2	2	1	0.425	0.803977	0.257954	0.528316	0.351983	0.576842
Usp10	NS	1	1	2	0.661	0.87467	0.0887073	0.36539	0.22495	0.484766
Agpat6	NS	1	2	1	0.473	0.820268	0.439946	0.584008	0.534753	0.685917
Jagn1	NS	2	2	1	0.044	0.452233	0.663425	0.67779	0.132348	0.391007
Cd164	NS	1	1	2	0.107	0.565097	0.000684414	0.0254686	0.000770541	0.0226834
Hmox2	NS	1	1	1	0.159	0.619502	0.385916	0.577765	0.232617	0.489997
2610044O15Rik8	NS	1	1	1	0.776	0.9215	0.393298	0.577765	0.667407	0.749438
Ikbkap	NS	1	2	1	0.941	0.977484	0.454994	0.584008	0.791341	0.81757
Surf4	NS	1	1	2	0.151	0.613272	0.293473	0.546576	0.182418	0.448231
Vma21	NS	1	1	2	0.108	0.567863	0.589315	0.619418	0.238954	0.494477
Aifm2	NS	2	2	2	0.757	0.912572	0.0143957	0.144147	0.060146	0.27171
4930579G24Rik	NS	1	1	2	0.078	0.526887	0.242091	0.522356	0.0938394	0.329786
C330024D21Rik	NS	1	1	1	0.339	0.75901	0.805308	0.80999	0.62743	0.729097
Dnajc19	NS	1	1	1	0.453	0.814	0.42086	0.583244	0.506617	0.66705
Hcls1	NS	1	1	1	0.871	0.951833	0.253379	0.524065	0.554157	0.694553
Esd	DE	1	1	1	0	0	0.258515	0.528316	0	0
0610031J06Rik	NS	1	1	1	0.252	0.698171	0.668582	0.682313	0.468537	0.647354
Comt	DP	2	2	2	0.016	0.295752	0.0362412	0.23126	0.00490139	0.0712644
Rnf128	DB	1	2	1	0.009	0.223547	0.00947924	0.115147	0.000884628	0.0248164
Gm13139	NS	1	1	1	0.001	0.0653288	0.00575451	0.0910119	7.51856e-05	0.003735
Adss	NS	2	2	1	0.647	0.870639	0.482951	0.584008	0.675949	0.753706
Ehd4	NS	1	1	1	0.797	0.924567	0.415399	0.581887	0.697046	0.764539
4632428N05Rik	DZ	2	2	1	0.306	0.738146	5.55788e-05	0.00528065	0.000203777	0.00809845
Sae1	DZ	2	2	2	0.531	0.840102	0.000403932	0.0174701	0.00202632	0.0404332
Ptdss1	NS	2	1	1	0.491	0.824313	0.130221	0.416783	0.239758	0.494982
Lilra6	NS	2	1	1	0.426	0.804273	0.110893	0.395691	0.191442	0.454222
Fam65b	NS	1	1	1	0.275	0.713146	0.219219	0.502976	0.229607	0.488183
Ybey	NS	1	1	2	0.115	0.576739	0.384333	0.577765	0.182056	0.448228
Snrnp40	NS	1	1	4	0.411	0.799046	0.500499	0.584008	0.530989	0.682557
Pnrc1	NS	2	1	2	0.892	0.95917	0.144364	0.437794	0.392719	0.606501
Hmga2	NS	1	2	1	0.044	0.452233	0.094727	0.375611	0.0270099	0.181423
Atf6b	NS	1	1	2	0.045	0.455637	0.614671	0.637745	0.126898	0.383454
Lgals3bp	NS	1	1	1	0.26	0.703313	0.343916	0.568495	0.305312	0.541478
Ndor1	NS	2	1	2	0.751	0.909708	0.47838	0.584008	0.727041	0.785336
Gtf2f1	NS	1	1	1	0.726	0.901639	0.0798044	0.345764	0.222968	0.482675
G3bp1	NS	1	1	1	0.926	0.97228	0.425233	0.584008	0.760755	0.800555
Kdelc2	NS	1	1	1	0.422	0.801162	0.493844	0.584008	0.535236	0.685983
Chchd3	NS	1	3	1	0.09	0.54669	0.0176827	0.15976	0.0118453	0.1172
H2afj	NS	1	1	1	0.284	0.721575	0.423749	0.583568	0.375162	0.5947
Kif13b	NS	1	1	1	0.467	0.820268	0.106489	0.388161	0.198978	0.462254
Rasa3	NS	2	3	1	0.039	0.444955	0.466979	0.584008	0.091164	0.326397
H2-L	NS	1	1	1	0.685	0.886503	0.0590054	0.298995	0.170101	0.434621
Fxyd5	NS	1	1	1	0.272	0.710777	0.18134	0.470054	0.197758	0.460894
Slc25a37	NS	1	1	1	0.618	0.861515	0.0518771	0.277569	0.142351	0.40481
Oxct1	NS	1	2	1	0.905	0.962521	0.467041	0.584008	0.78666	0.814676
Pias1	NS	1	1	2	0.201	0.655778	0.29152	0.544458	0.224837	0.484766
Gapvd1	NS	2	2	1	0.744	0.906988	0.112792	0.397662	0.291859	0.535034
Adsl	DP	2	2	2	0.075	0.522917	0.462516	0.584008	0.151289	0.413276
Gm14326	NS	1	1	1	0.692	0.88675	0.362623	0.572704	0.597868	0.71662
Ttf1	NS	1	1	1	0.773	0.919311	0.260562	0.528937	0.524159	0.677639
Hnrnpa1	NS	1	1	1	0.044	0.452233	0.132419	0.419638	0.0358054	0.21055
Tbc1d9	DZ	1	1	3	0.165	0.622536	8.22156e-05	0.00650897	0.000165608	0.00692794
Tma7	NS	1	1	1	0.342	0.75931	0.327779	0.561443	0.357417	0.580954
Ric8	NS	2	3	1	0.62	0.86279	0.150037	0.44327	0.313944	0.546575
Gab2	NS	1	1	2	0.433	0.809477	0.0240936	0.186946	0.0580344	0.268687
Bag6	NS	2	1	2	0.272	0.710777	0.230942	0.513905	0.236663	0.492869
Vimp	NS	1	1	1	0.818	0.932594	0.419982	0.583033	0.710602	0.773907
Fmnl3	DZ	1	1	1	0.264	0.708506	2.84146e-05	0.0034032	9.60219e-05	0.00448949
Cenpa	DZ	1	1	2	0.276	0.713411	1.08905e-06	0.000272968	4.81453e-06	0.00030614
Rhbdf2	NS	1	1	2	0.269	0.710333	0.0616562	0.303473	0.0845733	0.316919
Med16	NS	2	1	2	0.86	0.948951	0.357558	0.571518	0.670129	0.750881
Chd1	NS	3	2	1	0.596	0.853085	0.29861	0.549398	0.485174	0.655452
Sppl2a	NS	2	2	2	0.081	0.534232	0.596629	0.623706	0.194746	0.458413
Tes	NS	2	2	2	0.147	0.611622	0.390716	0.577765	0.221533	0.481537
Snrpa	NS	1	1	1	0.718	0.898489	0.509418	0.584008	0.733635	0.789021
Syt12	NS	1	1	1	0.076	0.523763	0.445484	0.584008	0.148483	0.410345
Lamp1	NS	1	1	1	0.81	0.92791	NA	NA	0.81	0.830938
Polr2k	NS	1	1	1	0.892	0.95917	0.494143	0.584008	0.801868	0.824516
Itsn2	NS	1	1	1	0.741	0.905646	0.0211375	0.177107	0.0807651	0.308239
Prr14	NS	1	2	1	0.902	0.961475	0.00920974	0.114716	0.0481039	0.244568
Romo1	NS	1	1	1	0.035	0.415211	0.00429098	0.0765006	0.00147235	0.0344198
Cers5	NS	2	2	2	0.082	0.534232	0.472769	0.584008	0.164767	0.431119
Mfsd1	NS	1	2	1	0.096	0.550706	0.584549	0.61621	0.217751	0.479935
Fopnl	NS	2	2	2	0.787	0.924306	0.12767	0.413891	0.331354	0.559119
Rmnd5b	NS	1	1	2	0.768	0.918403	0.298398	0.549398	0.566803	0.701053
Copa	NS	1	1	1	0.624	0.864709	0.611841	0.635574	0.749409	0.79634
Nt5dc3	NS	1	1	1	0.133	0.599506	0.572056	0.609644	0.272069	0.520092
Tmed10	NS	1	1	1	0.965	0.986725	0.501825	0.584008	0.835414	0.849667
Tmem19	NS	1	2	1	0.68	0.885411	0.484126	0.584008	0.694977	0.763883
Slc35g1	NS	1	1	1	0.038	0.43668	0.36712	0.573326	0.0735506	0.297398
Plcb3	NS	1	1	1	0.657	0.874228	0.460333	0.584008	0.664118	0.748314
Celf1	NS	1	2	1	0.776	0.9215	0.493451	0.584008	0.750494	0.79634
Mbnl1	NS	1	1	1	0.341	0.759211	0.184584	0.473902	0.237014	0.492869
Ppfibp1	NS	1	1	2	0.217	0.6668	0.311619	0.554872	0.249782	0.502237
Abcd4	NS	1	1	2	0.124	0.585501	0.488937	0.584008	0.230569	0.488884
Agpat2	NS	1	1	1	0.544	0.843961	0.269448	0.53823	0.42804	0.625544
Ndufa1	DE	1	1	1	0.003	0.126611	0.150405	0.443804	0.00392718	0.0628481
Kpna1	NS	1	2	1	0.831	0.93512	0.198031	0.487356	0.461512	0.643287
Mrto4	NS	1	1	1	0.136	0.601097	0.131735	0.418879	0.0899749	0.324331
Fam45a	NS	2	2	2	0.863	0.949619	0.258514	0.528316	0.557776	0.696162
Rnf187	NS	1	3	1	0.03	0.397417	0.271789	0.539077	0.047367	0.242564
Ndufc1	NS	1	1	2	0.061	0.493903	0.414901	0.581887	0.11836	0.370718
Atp1a1	DE	1	1	1	0.002	0.107169	0.439047	0.584008	0.00705791	0.0883443
Slc39a13	NS	2	2	1	0.252	0.698171	0.266636	0.535911	0.248625	0.500926
Tmem104	DE	1	1	1	0.129	0.592109	0.110822	0.395691	0.0750225	0.2994
Slc38a7	NS	1	1	2	0.864	0.950061	0.0883181	0.365074	0.272644	0.520517
Ercc4	NS	2	2	1	0.909	0.96441	0.42139	0.583244	0.750615	0.79634
Nrp1	NS	1	1	1	0.566	0.846958	0.0365685	0.232547	0.100958	0.341518
Slc30a1	NS	1	1	1	0.595	0.853085	0.0646624	0.312023	0.163814	0.429955
Emc4	NS	1	1	1	0.537	0.842142	0.318004	0.560119	0.472592	0.649115
Lypla1	NS	1	2	1	0.043	0.452233	0.507115	0.584008	0.105226	0.35068
Stk40	NS	1	2	2	0.042	0.451122	0.00173242	0.0469547	0.000766059	0.0226834
Vwa9	NS	1	1	1	0.446	0.813374	0.291786	0.544738	0.395507	0.608656
Atp5d	NS	1	1	1	0.218	0.66815	0.505239	0.584008	0.353114	0.577701
Cct2	NS	1	1	1	0.699	0.889265	0.113229	0.397662	0.279899	0.526213
Ppp1r2	NS	1	1	2	0.884	0.956614	0.516388	0.586161	0.814462	0.834408
Cds2	NS	1	1	1	0.474	0.82051	0.482873	0.584008	0.56638	0.701053
G730013B05Rik	NS	1	1	1	0.164	0.620235	0.477936	0.584008	0.277954	0.524552
Exosc1	NS	2	2	2	0.274	0.711714	0.118858	0.403359	0.144091	0.405995
Orc3	NS	1	1	1	0.134	0.600574	0.195668	0.484604	0.121691	0.37643
Gng10	NS	1	1	1	0.447	0.813953	0.0250194	0.189253	0.0614353	0.274312
Cdh11	NS	1	1	2	0.539	0.843337	0.829788	0.833356	0.807129	0.828675
Rab12	NS	2	2	1	0.099	0.554144	0.169711	0.459172	0.0854569	0.318083
Kxd1	NS	2	2	1	0.149	0.612042	0.501983	0.584008	0.26874	0.518629
Mdp1	NS	2	2	2	0.577	0.851133	0.684135	0.695905	0.761667	0.800615
Dcaf7	NS	2	1	2	0.63	0.864845	0.00740691	0.102031	0.0297124	0.190711
Aggf1	NS	2	2	2	0.495	0.824539	0.0261792	0.193946	0.069277	0.292883
Ilkap	DP	2	2	2	0.001	0.0653288	0.403228	0.577765	0.00355486	0.0602819
Rbm33	NS	2	2	1	0.222	0.670075	0.169383	0.459172	0.160966	0.425762
5-Mar	NS	2	2	3	0.125	0.58616	0.0229245	0.181185	0.0196434	0.154907
Nudc	NS	1	1	2	0.298	0.731997	0.4993	0.584008	0.43227	0.628697
Sf3a2	NS	1	1	1	0.127	0.58974	0.00683837	0.0988918	0.00699014	0.0880818
Mgat2	NS	1	2	1	0.232	0.680866	0.332155	0.563361	0.274578	0.52205
Gpbp1	NS	1	1	2	0.337	0.75901	0.454545	0.584008	0.440571	0.633047
Tpm3	NS	1	1	1	0.153	0.615613	NA	NA	0.153	0.415212
Srp14	NS	1	1	2	0.076	0.523763	0.384608	0.577765	0.132487	0.391007
Rp2h	NS	2	1	2	0.003	0.126611	0.435104	0.584008	0.0099743	0.105238
Trp53	NS	1	1	2	0.641	0.869434	0.0151958	0.147567	0.0548533	0.263091
Eef1a1	NS	1	1	1	0.171	0.630216	NA	NA	0.171	0.435165
Bloc1s6	NS	2	2	2	0.555	0.845697	0.460929	0.584008	0.604568	0.719173
Braf	NS	2	2	2	0.789	0.924306	0.0015583	0.0438482	0.00946854	0.102925
Tns4	NS	1	1	1	0.492	0.824313	0.321616	0.560639	0.449969	0.638281
Reep3	NS	3	3	2	0.267	0.710163	0.149285	0.44327	0.168301	0.434264
Sec24b	NS	1	1	1	0.506	0.829178	0.544298	0.596072	0.630556	0.730948
2010107E04Rik	NS	1	1	1	0.343	0.759956	0.0717999	0.327517	0.115845	0.366521
4933421O10Rik	NS	1	1	1	0.193	0.650012	0.453119	0.584008	0.300543	0.539146
Hmgcr	NS	2	2	2	0.307	0.739436	0.0502576	0.271675	0.0797916	0.306978
Smim14	NS	1	1	1	0.575	0.850814	0.0129437	0.135786	0.0439153	0.233481
Ms4a7	NS	1	1	1	0.659	0.87467	0.319451	0.560119	0.538544	0.687726
Fhl3	NS	1	1	1	0.245	0.694597	0.224582	0.507509	0.214589	0.476206
Pkn1	NS	1	1	1	0.016	0.295752	0.411678	0.58025	0.0396705	0.222052
Sh3bgrl	NS	1	1	1	0.766	0.917161	0.678612	0.691189	0.859922	0.86825
Vps18	NS	1	1	1	0.624	0.864709	0.316487	0.559754	0.517828	0.674181
Vps11	NS	1	1	1	0.786	0.924306	0.167619	0.458399	0.398784	0.611055
Vcp	NS	1	1	1	0.061	0.493903	0.209695	0.493662	0.0685487	0.290844
Eif4g2	NS	1	1	1	0.067	0.501606	0.521882	0.587111	0.152221	0.414113
Rasal3	NS	2	2	1	0.016	0.295752	0.470913	0.584008	0.0443656	0.233864
Irf3	NS	1	1	1	0.001	0.0653288	0.225702	0.508452	0.00212076	0.0419664
Ubald1	NS	1	1	1	0.134	0.600574	0.0261999	0.193946	0.0233535	0.168945
Stam2	NS	2	2	1	0.973	0.990618	0.42046	0.583033	0.774758	0.808262
Olfr613	NS	1	1	1	0.602	0.854848	0.307668	0.55295	0.497533	0.661804
Brk1	NS	1	1	1	0.513	0.832992	0.192921	0.48189	0.327878	0.555972
Dusp1	NS	1	2	1	0.094	0.54669	0.0977395	0.377619	0.0522761	0.257172
Scamp2	NS	1	1	1	0.026	0.375739	0.290676	0.543969	0.0444779	0.233864
A230072E10Rik	NS	1	1	1	0.203	0.656344	0.36334	0.572704	0.266043	0.516308
Mylip	NS	1	1	2	0.048	0.467167	0.00327987	0.0679761	0.001536	0.0349414
Eif3j1	NS	1	1	1	0.919	0.970485	0.761037	0.768108	0.949456	0.950452
9530068E07Rik	NS	1	1	1	0.591	0.853085	0.40122	0.577765	0.578382	0.707983
Scarb2	NS	1	1	2	0.397	0.79151	0.440231	0.584008	0.479621	0.653518
St6galnac4	NS	1	1	2	0.076	0.523763	0.0110627	0.124276	0.00679437	0.0873379
Mtmr9	NS	1	1	1	0.699	0.889265	0.366957	0.573314	0.605505	0.719744
Ctsa	NS	1	1	1	0.065	0.496771	NA	NA	0.065	0.283008
Dync1li2	NS	2	2	2	0.47	0.820268	0.00694873	0.100177	0.0219606	0.16467
Tmem66	NS	1	1	2	0.101	0.554918	0.163619	0.455308	0.0843272	0.316659
Tm9sf4	NS	1	1	1	0.58	0.851503	0.11405	0.399427	0.2458	0.499242
Sde2	NS	2	2	1	0.686	0.88675	0.159147	0.449858	0.350975	0.57618
Mknk2	NS	2	2	1	0.878	0.9538	0.210977	0.494034	0.49757	0.661804
Cacybp	NS	1	2	1	0.297	0.731986	0.0843376	0.355293	0.1174	0.368828
Gsk3a	NS	2	2	2	0.866	0.950726	0.0547341	0.286939	0.191928	0.454645
Rab8b	NS	1	1	1	0.793	0.924306	0.329071	0.561512	0.611521	0.721964
Ppp3ca	NS	1	1	1	0.498	0.826649	0.0473207	0.264396	0.111889	0.361028
Tmem132a	NS	2	1	2	0.66	0.87467	0.207643	0.493587	0.409413	0.617681
Atrx	NS	2	1	2	0.3	0.732941	0.0950369	0.376047	0.129938	0.387297
Atg4b	NS	2	2	2	0.562	0.846958	0.255045	0.525735	0.421774	0.623448
Atl3	NS	1	2	1	0.484	0.8223	0.312063	0.554872	0.436535	0.63105
Hn1	NS	1	1	1	0.555	0.845697	0.0731476	0.331905	0.170672	0.434794
Zfp605	NS	1	1	1	0.392	0.788132	0.784738	0.790833	0.670267	0.750881
Ppdpf	NS	1	2	1	0.741	0.905646	0.289434	0.543646	0.544666	0.691011
Vps33a	NS	1	1	2	0.174	0.631511	0.270227	0.538447	0.190767	0.453219
Pptc7	NS	1	2	1	0.803	0.92612	0.417601	0.58253	0.701729	0.767556
Tnip2	NS	1	1	1	0.374	0.778188	0.517843	0.586671	0.511604	0.669918
Aplp2	NS	1	1	2	0.048	0.467167	0.0402011	0.244187	0.0139908	0.128251
Agl	NS	1	1	2	0.304	0.735181	0.154627	0.446945	0.190728	0.453219
Camk2d	NS	1	1	1	0.777	0.921769	0.0130348	0.135786	0.0566406	0.266877
Tmem258	NS	1	1	1	0.255	0.698905	0.276153	0.54194	0.257261	0.506835
Ccdc88a	NS	2	2	1	0.141	0.604702	0.383987	0.577765	0.212029	0.473868
Tmppe	NS	2	2	2	0.944	0.979478	0.242795	0.522356	0.566847	0.701053
Ube2a	NS	1	1	2	0.192	0.650012	0.464179	0.584008	0.304597	0.54082
Eid1	NS	1	1	1	0.599	0.85349	0.196632	0.485449	0.36971	0.591031
Cebpz	NS	2	2	1	0.595	0.853085	0.422768	0.583568	0.598713	0.71662
Paxbp1	NS	1	1	1	0.922	0.971482	0.458107	0.584008	0.786404	0.814587
Farsb	NS	1	1	1	0.459	0.817085	0.0145452	0.144554	0.0401188	0.223774
Smim3	DZ	1	1	2	0.337	0.75901	1.10525e-08	7.37521e-06	7.60149e-08	6.14432e-06
Slc12a8	NS	1	1	1	0.333	0.757523	0.607015	0.632233	0.525314	0.67782
Hpse	NS	1	1	1	0.685	0.886503	0.169334	0.459172	0.36587	0.587486
D10Wsu102e	NS	2	2	1	0.855	0.946933	0.311667	0.554872	0.618882	0.724815
Eef1e1	NS	1	1	1	0.591	0.853085	0.00610659	0.0931394	0.0239072	0.170934
Nipbl	NS	1	1	2	0.656	0.874228	0.189827	0.480067	0.383945	0.600536
Wbp11	NS	2	2	1	0.842	0.941294	0.486033	0.584008	0.774877	0.808262
Gfer	NS	1	1	2	0.092	0.54669	0.226138	0.508452	0.101372	0.341657
Zbtb7a	NS	1	1	1	0.289	0.725008	0.339078	0.56687	0.325618	0.55493
Pfkp	NS	1	1	1	0.118	0.576739	0.341422	0.568495	0.169681	0.434621
Mpp6	NS	1	1	2	0.548	0.844302	0.113159	0.397662	0.234429	0.491426
Calm2	NS	1	1	1	0.7	0.889265	0.120794	0.406505	0.293438	0.536021
Eif3l	NS	1	1	2	0.301	0.734066	0.247109	0.523099	0.267661	0.518184
Ap4e1	NS	2	2	2	0.085	0.536197	0.243383	0.522356	0.100919	0.341518
Was	NS	2	2	2	0.054	0.482258	0.500317	0.584008	0.124584	0.379623
Yif1b	NS	1	1	1	0.708	0.893005	0.280404	0.542349	0.51951	0.674713
Gngt2	NS	1	1	1	0.694	0.88684	0.324606	0.561094	0.561035	0.697309
Smg1	NS	1	1	2	0.421	0.800538	0.328171	0.561512	0.411626	0.618867
Slc27a1	NS	1	1	1	0.585	0.851503	0.384108	0.577765	0.56018	0.696955
Tmem179b	NS	1	1	1	0.957	0.982336	0.480971	0.584008	0.817428	0.836368
2810474O19Rik	NS	2	2	2	0.946	0.979478	0.321371	0.560639	0.666002	0.748918
Zc3h7a	NS	1	1	1	0.452	0.814	0.505368	0.584008	0.565708	0.701053
Fbxl5	NS	1	1	2	0.918	0.970074	0.294117	0.546903	0.623519	0.727388
Slc25a5	DM	1	2	1	0	0	0.260215	0.528837	0	0
Actn1	NS	1	1	1	0.065	0.496771	0.36682	0.573314	0.112928	0.362415
Rnf10	NS	1	2	1	0.047	0.466965	0.172695	0.461553	0.0471889	0.242243
Rnf5	NS	1	1	1	0.468	0.820268	0.109485	0.392483	0.203483	0.466544
Mink1	NS	1	1	1	0.943	0.978709	0.623425	0.644966	0.900186	0.904549
G6pdx	NS	1	1	1	0.796	0.924306	0.0595438	0.299385	0.191919	0.454645
Tet3	NS	1	1	1	0.341	0.759211	0.701691	0.712057	0.581474	0.71057
Hsp90ab1	NS	1	1	1	0.594	0.853085	0.501206	0.584008	0.658433	0.745907
S1pr2	NS	1	2	1	0.14	0.604217	0.204471	0.490291	0.130347	0.387788
Acer3	NS	1	1	2	0.269	0.710333	0.323137	0.561094	0.299255	0.538862
Lipa	NS	1	1	1	0.903	0.962111	NA	NA	0.903	0.907185
Snap23	NS	1	2	2	0.133	0.599506	0.543436	0.595307	0.262167	0.512827
Sh3bp1	NS	1	2	2	0.084	0.536197	0.0185423	0.165922	0.0116266	0.115998
Trappc8	NS	1	1	1	0.37	0.774596	0.0529192	0.281212	0.0965933	0.335021
Kidins220	NS	1	2	2	0.823	0.933213	0.0563699	0.292315	0.188846	0.452709
Vps4a	NS	1	1	2	0.989	0.997365	0.356316	0.571518	0.719945	0.780855
Chd9	NS	1	2	1	0.158	0.618131	0.402439	0.577765	0.238787	0.494477
Rdx	NS	1	1	1	0.73	0.90321	0.525638	0.587242	0.751259	0.796345
Gm20594	NS	1	1	2	0.028	0.384818	0.337548	0.565453	0.0535098	0.260047
Med1	NS	1	2	2	0.777	0.921769	0.271592	0.539077	0.539336	0.687726
AI662270	NS	3	2	4	1	1	0.0956912	0.376241	0.320243	0.55135
Utp3	NS	1	1	1	0.026	0.375739	0.462276	0.584008	0.065159	0.283008
Rest	DZ	1	1	1	0.647	0.870639	3.53617e-06	0.000635286	3.20029e-05	0.00179555
Cnr2	NS	2	1	2	0.644	0.870157	0.00855293	0.110023	0.0341586	0.205668
Ddx39b	NS	2	2	2	0.563	0.846958	0.0197113	0.170187	0.0610475	0.272854
Cacul1	NS	1	1	2	0.336	0.758705	0.103788	0.386856	0.151908	0.41411
Snrpf	NS	2	2	2	0.74	0.905646	0.024609	0.187518	0.091158	0.326397
Rpn2	NS	1	1	1	0.267	0.710163	0.610355	0.634253	0.458619	0.642601
Eif5a	DE	1	1	1	0	0	0.0984879	0.378925	0	0
Sf3b5	NS	1	1	2	0.469	0.820268	0.498463	0.584008	0.573549	0.704418
Zfand5	DZ	1	1	1	0.397	0.79151	1.19777e-05	0.00169539	6.30356e-05	0.00326757
Aebp2	NS	1	1	1	0.809	0.927656	0.486395	0.584008	0.760501	0.800555
Gabarap	NS	1	1	1	0.094	0.54669	0.224211	0.507161	0.102421	0.344217
Ccnk	NS	2	2	1	0.56	0.846958	0.0469771	0.264316	0.12201	0.377101
Uqcr10	NS	1	2	1	0.346	0.760403	0.136195	0.425531	0.191085	0.453602
Snhg8	NS	1	1	2	0.325	0.750933	0.548194	0.596864	0.485504	0.655541
Srd5a3	NS	1	1	1	0.691	0.88675	0.36615	0.573314	0.600728	0.717294
Slain2	NS	2	2	2	0.229	0.678324	0.202807	0.488649	0.189001	0.452709
H2-T23	NS	1	1	1	0.554	0.845697	0.0736387	0.331905	0.171309	0.435718
Plek	NS	1	1	1	0.826	0.93368	0.239567	0.521687	0.518469	0.674646
Micall2	NS	2	2	1	0.576	0.850974	0.249527	0.523099	0.422536	0.623448
Psg23	NS	1	1	1	0.533	0.840846	0.48562	0.584008	0.608668	0.72064
Rgs2	NS	2	2	2	0.961	0.984958	0.299059	0.549398	0.645748	0.73927
Sgsm1	NS	1	1	1	0.049	0.467362	0.672805	0.686173	0.14546	0.406744
Lrrc3	NS	1	1	2	0.259	0.703	0.168297	0.45888	0.180151	0.446306
Qk	NS	1	1	2	0.132	0.598392	0.501512	0.584008	0.245937	0.499308
Gmfg	NS	1	1	1	0.35	0.764613	0.00159972	0.0442149	0.00475232	0.06995
Elf4	DZ	1	1	1	0.234	0.682953	0.000339884	0.0155107	0.00083027	0.0235472
Slfn9	NS	1	1	2	0.057	0.489789	0.417178	0.582204	0.112688	0.36238
Nop14	NS	2	2	2	0.952	0.982336	0.458755	0.584008	0.798538	0.821979
Sfpq	NS	1	2	1	0.964	0.986725	0.456662	0.584008	0.801414	0.824227
Trp53bp1	NS	2	2	1	0.659	0.87467	0.218061	0.502938	0.422487	0.623448
[truncated: 2,771 more rows]
